# Supplementary material for: A Novel Thin-Film Technique to Improve Accuracy of Fluorescence-Based Estimates for Periphytic Biofilms
Source: Water (Basel). Author manuscript; Available in PMC 2022 May 23. (PMC8262624; doi:10.3390/w13111464)
Supplement: Supplement1 [file NIHMS1713115-supplement-Supplement1.zip]

Archive with 2 entries (2 files):
- ESF_PAM_data.csv
- water-1187386-supple.pdf
