# Supplementary material for: A Novel Thin-Film Technique to Improve Accuracy of Fluorescence-Based Estimates for Periphytic Biofilms
Source: Water (Basel). Author manuscript; Available in PMC 2022 May 23. (PMC8262624; doi:10.3390/w13111464)
Supplement: Supplement1 [file NIHMS1713115-supplement-Supplement1.zip › ESF_PAM_data.csv]

# PAM data collected at the ESF 8/23/2018
# MemNo is the memory number for the data recorded on the PAM instrument
# Cosm is the stream mesocosm sampled
# Light_trt refers to the section of the stream sampled (highlight or lowlight)
# Tile is the tile number sampled (a few gravel were also sampled)
# PI_type refers to the measurement technique: on intact biofilms (Tile) or on a slide (Slide)
# PI_rep is the replication number for the tile/rock sample and PI_type---typically 4 reps
# drop is a flag to remove suspect outliers from the RLCs (removed if drop=1)
# remaining columns are directly from the PAM output
Date	Time	MemNo	Cosm	Light_trt	Tile	PI_type	PI_rep	Mark	F	Fm	PAR	Y	ETR	Fo	drop
8/23/2018	9:00:10							Chart start							1
8/23/2018	9:00:11							File Nr. 30 | File Dev. ID #1							1
8/23/2018	9:03:06							Light Curve start							1
8/23/2018	9:03:06							#1: alpha: -							1
8/23/2018	9:03:06							#1: alpha: 0.187							1
8/23/2018	9:03:06	2465	7.1	H	3	Tile	1	A	207	433	0	0.522	0		0
8/23/2018	9:03:26	2466	7.1	H	3	Tile	1	A	234	456	34	0.487	7	212	0
8/23/2018	9:03:46	2467	7.1	H	3	Tile	1	A	248	478	62	0.481	12.5	217	0
8/23/2018	9:04:06	2468	7.1	H	3	Tile	1	A	271	492	90	0.449	17	220	0
8/23/2018	9:04:26	2469	7.1	H	3	Tile	1	A	287	494	124	0.419	21.8	220	0
8/23/2018	9:04:46	2470	7.1	H	3	Tile	1	A	297	473	173	0.372	27	216	0
8/23/2018	9:05:06	2471	7.1	H	3	Tile	1	A	318	464	264	0.315	34.9	214	0
8/23/2018	9:05:26	2472	7.1	H	3	Tile	1	A	324	428	396	0.243	40.4	206	0
8/23/2018	9:05:46	2473	7.1	H	3	Tile	1	A	327	401	586	0.185	45.5	199	0
8/23/2018	9:05:46							Light Curve end							1
8/23/2018	9:06:32							Light Curve start							1
8/23/2018	9:06:32							#1: alpha: 0.228							1
8/23/2018	9:06:32							#1: alpha: 0.189							1
8/23/2018	9:06:32	2474	7.1	H	3	Tile	2	A	681	1451	0	0.531	0		0
8/23/2018	9:06:52	2475	7.1	H	3	Tile	2	A	702	1358	34	0.483	6.9	660	0
8/23/2018	9:07:12	2476	7.1	H	3	Tile	2	A	720	1344	62	0.464	12.1	656	0
8/23/2018	9:07:32	2477	7.1	H	3	Tile	2	A	730	1309	90	0.442	16.7	648	0
8/23/2018	9:07:52	2478	7.1	H	3	Tile	2	A	710	1235	124	0.425	22.1	629	0
8/23/2018	9:08:12	2479	7.1	H	3	Tile	2	A	743	1213	173	0.387	28.1	624	0
8/23/2018	9:08:32	2480	7.1	H	3	Tile	2	A	767	1124	264	0.318	35.3	599	0
8/23/2018	9:08:52	2481	7.1	H	3	Tile	2	A	812	1086	396	0.252	41.9	588	0
8/23/2018	9:09:12	2482	7.1	H	3	Tile	2	A	841	1034	586	0.187	46	573	0
8/23/2018	9:09:12							Light Curve end							1
8/23/2018	9:09:45							Light Curve start							1
8/23/2018	9:09:45							#1: alpha: 0.256							1
8/23/2018	9:09:45							#1: alpha: 0.223							1
8/23/2018	9:09:45	2483	7.1	H	3	Tile	3	A	954	3028	0	0.685	0		0
8/23/2018	9:10:05	2484	7.1	H	3	Tile	3	A	1055	2938	34	0.641	9.2	945	0
8/23/2018	9:10:25	2485	7.1	H	3	Tile	3	A	1206	2881	62	0.581	15.1	939	0
8/23/2018	9:10:45	2486	7.1	H	3	Tile	3	A	1315	2840	90	0.537	20.3	935	0
8/23/2018	9:11:05	2487	7.1	H	3	Tile	3	A	1314	2649	124	0.504	26.2	913	0
8/23/2018	9:11:25	2488	7.1	H	3	Tile	3	A	1348	2594	173	0.48	34.9	906	0
8/23/2018	9:11:45	2489	7.1	H	3	Tile	3	A	1435	2510	264	0.428	47.5	896	0
8/23/2018	9:12:05	2490	7.1	H	3	Tile	3	A	1545	2418	396	0.361	60	884	0
8/23/2018	9:12:25	2491	7.1	H	3	Tile	3	A	1670	2310	587	0.277	68.3	869	0
8/23/2018	9:12:25							Light Curve end							1
8/23/2018	9:13:13							Light Curve start							1
8/23/2018	9:13:13							#1: alpha: 0.249							1
8/23/2018	9:13:13							#1: alpha: 0.195							1
8/23/2018	9:13:13	2492	7.1	H	3	Tile	4	A	307	673	0	0.544	0		0
8/23/2018	9:13:33	2493	7.1	H	3	Tile	4	A	350	696	34	0.497	7.1	312	0
8/23/2018	9:13:53	2494	7.1	H	3	Tile	4	A	369	701	62	0.474	12.3	313	0
8/23/2018	9:14:13	2495	7.1	H	3	Tile	4	A	378	670	90	0.436	16.5	306	0
8/23/2018	9:14:33	2496	7.1	H	3	Tile	4	A	410	687	124	0.403	21	310	0
8/23/2018	9:14:53	2497	7.1	H	3	Tile	4	A	445	680	173	0.346	25.1	308	0
8/23/2018	9:15:13	2498	7.1	H	3	Tile	4	A	470	644	264	0.27	29.9	301	0
8/23/2018	9:15:33	2499	7.1	H	3	Tile	4	A	466	581	396	0.198	32.9	286	0
8/23/2018	9:15:53	2500	7.1	H	3	Tile	4	A	451	525	587	0.141	34.8	272	0
8/23/2018	9:15:53							Light Curve end							1
8/23/2018	9:18:15							Light Curve start							1
8/23/2018	9:18:15							#1: alpha: 0.304							1
8/23/2018	9:18:15							#1: alpha: 0.235							1
8/23/2018	9:18:15	2501	3.2	L	14.2	Tile	1	B	727	2198	0	0.669	0		0
8/23/2018	9:18:35	2502	3.2	L	14.2	Tile	1	B	913	2219	34	0.589	8.4	729	0
8/23/2018	9:18:55	2503	3.2	L	14.2	Tile	1	B	1009	2195	62	0.54	14.1	727	0
8/23/2018	9:19:15	2504	3.2	L	14.2	Tile	1	B	1109	2193	90	0.494	18.7	726	0
8/23/2018	9:19:35	2505	3.2	L	14.2	Tile	1	B	1227	2155	124	0.431	22.4	722	0
8/23/2018	9:19:55	2506	3.2	L	14.2	Tile	1	B	1347	2098	173	0.358	26	716	0
8/23/2018	9:20:15	2507	3.2	L	14.2	Tile	1	B	1489	2030	264	0.267	29.6	708	0
8/23/2018	9:20:35	2508	3.2	L	14.2	Tile	1	B	1580	1942	396	0.186	30.9	697	0
8/23/2018	9:20:55	2509	3.2	L	14.2	Tile	1	B	1640	1882	587	0.129	31.8	689	0
8/23/2018	9:20:55							Light Curve end							1
8/23/2018	9:22:09							Light Curve start							1
8/23/2018	9:22:09							#1: alpha: 0.286							1
8/23/2018	9:22:09							#1: alpha: 0.229							1
8/23/2018	9:22:09	2510	3.2	L	14.2	Slide	1	C	242	614	0	0.606	0		0
8/23/2018	9:22:29	2511	3.2	L	14.2	Slide	1	C	294	611	34	0.519	7.4	242	0
8/23/2018	9:22:49	2512	3.2	L	14.2	Slide	1	C	315	586	62	0.462	12	238	0
8/23/2018	9:23:09	2513	3.2	L	14.2	Slide	1	C	345	574	90	0.399	15.1	236	0
8/23/2018	9:23:29	2514	3.2	L	14.2	Slide	1	C	374	556	125	0.327	17.2	232	0
8/23/2018	9:23:49	2515	3.2	L	14.2	Slide	1	C	396	532	173	0.256	18.6	228	0
8/23/2018	9:24:09	2516	3.2	L	14.2	Slide	1	C	419	508	264	0.175	19.4	224	0
8/23/2018	9:24:29	2517	3.2	L	14.2	Slide	1	C	429	486	397	0.117	19.5	219	0
8/23/2018	9:24:49	2518	3.2	L	14.2	Slide	1	C	430	464	588	0.073	18	215	0
8/23/2018	9:24:49							Light Curve end							1
8/23/2018	9:26:25							Light Curve start							1
8/23/2018	9:26:25							#1: alpha: 0.273							1
8/23/2018	9:26:25							#1: alpha: 0.212							1
8/23/2018	9:26:25	2519	3.2	L	14.2	Tile	2	D	906	2396	0	0.622	0		0
8/23/2018	9:26:45	2520	3.2	L	14.2	Tile	2	D	1066	2362	34	0.549	7.8	901	0
8/23/2018	9:27:05	2521	3.2	L	14.2	Tile	2	D	1179	2303	62	0.488	12.7	892	0
8/23/2018	9:27:25	2522	3.2	L	14.2	Tile	2	D	1291	2303	90	0.439	16.6	892	0
8/23/2018	9:27:45	2523	3.2	L	14.2	Tile	2	D	1409	2266	124	0.378	19.7	887	0
8/23/2018	9:28:05	2524	3.2	L	14.2	Tile	2	D	1538	2229	173	0.31	22.5	881	0
8/23/2018	9:28:25	2525	3.2	L	14.2	Tile	2	D	1659	2154	264	0.23	25.5	869	0
8/23/2018	9:28:45	2526	3.2	L	14.2	Tile	2	D	1750	2091	397	0.163	27.2	859	0
8/23/2018	9:29:05	2527	3.2	L	14.2	Tile	2	D	1774	1989	588	0.108	26.7	841	0
8/23/2018	9:29:05							Light Curve end							1
8/23/2018	9:30:05							Light Curve start							1
8/23/2018	9:30:05							#1: alpha: 0.287							1
8/23/2018	9:30:05							#1: alpha: 0.237							1
8/23/2018	9:30:05	2528	3.2	L	14.2	Slide	2	E	220	643	0	0.658	0		0
8/23/2018	9:30:25	2529	3.2	L	14.2	Slide	2	E	296	638	34	0.536	7.7	219	0
8/23/2018	9:30:45	2530	3.2	L	14.2	Slide	2	E	315	614	62	0.487	12.7	217	0
8/23/2018	9:31:05	2531	3.2	L	14.2	Slide	2	E	331	600	90	0.448	16.9	215	0
8/23/2018	9:31:25	2532	3.2	L	14.2	Slide	2	E	361	581	125	0.379	19.9	212	0
8/23/2018	9:31:45	2533	3.2	L	14.2	Slide	2	E	393	570	173	0.311	22.6	211	0
8/23/2018	9:32:04	2534	3.2	L	14.2	Slide	2	E	430	547	265	0.214	23.8	208	0
8/23/2018	9:32:24	2535	3.2	L	14.2	Slide	2	E	453	528	397	0.142	23.7	205	0
8/23/2018	9:32:44	2536	3.2	L	14.2	Slide	2	E	462	507	588	0.089	22	202	0
8/23/2018	9:32:44							Light Curve end							1
8/23/2018	9:33:52							Light Curve start							1
8/23/2018	9:33:52							#1: alpha: -							1
8/23/2018	9:33:52							#1: alpha: 0.237							1
8/23/2018	9:33:52	2537	3.2	L	14.2	Tile	3	F	916	2650	0	0.654	0		0
8/23/2018	9:34:12	2538	3.2	L	14.2	Tile	3	F	1074	2682	34	0.6	8.6	920	0
8/23/2018	9:34:32	2539	3.2	L	14.2	Tile	3	F	1183	2674	62	0.558	14.5	919	0
8/23/2018	9:34:52	2540	3.2	L	14.2	Tile	3	F	1326	2656	90	0.501	18.9	917	0
8/23/2018	9:35:12	2541	3.2	L	14.2	Tile	3	F	1478	2613	124	0.434	22.6	912	0
8/23/2018	9:35:32	2542	3.2	L	14.2	Tile	3	F	1636	2538	173	0.355	25.8	902	0
8/23/2018	9:35:52	2543	3.2	L	14.2	Tile	3	F	1781	2398	265	0.257	28.6	884	0
8/23/2018	9:36:12	2544	3.2	L	14.2	Tile	3	F	1742	2155	397	0.192	32	849	0
8/23/2018	9:36:32	2545	3.2	L	14.2	Tile	3	F	1816	2082	588	0.128	31.6	837	0
8/23/2018	9:36:32							Light Curve end							1
8/23/2018	9:38:00							Light Curve start							1
8/23/2018	9:38:00							#1: alpha: -							1
8/23/2018	9:38:00							#1: alpha: 0.194							1
8/23/2018	9:38:00	2546	3.2	L	14.2	Slide	3	G	184	453	0	0.594	0		0
8/23/2018	9:38:20	2547	3.2	L	14.2	Slide	3	G	222	437	34	0.492	7	181	0
8/23/2018	9:38:40	2548	3.2	L	14.2	Slide	3	G	230	432	62	0.468	12.2	180	0
8/23/2018	9:39:00	2549	3.2	L	14.2	Slide	3	G	244	419	90	0.418	15.8	178	0
8/23/2018	9:39:20	2550	3.2	L	14.2	Slide	3	G	264	405	125	0.348	18.3	176	0
8/23/2018	9:39:40	2551	3.2	L	14.2	Slide	3	G	280	390	173	0.282	20.5	173	0
8/23/2018	9:40:00	2552	3.2	L	14.2	Slide	3	G	293	382	265	0.233	25.9	171	1
8/23/2018	9:40:20	2553	3.2	L	14.2	Slide	3	G	308	358	397	0.14	23.3	166	0
8/23/2018	9:40:40	2554	3.2	L	14.2	Slide	3	G	310	350	589	0.114	28.2	164	1
8/23/2018	9:40:40							Light Curve end							1
8/23/2018	9:41:42							Light Curve start							1
8/23/2018	9:41:42							#1: alpha: 0.268							1
8/23/2018	9:41:42							#1: alpha: 0.233							1
8/23/2018	9:41:42	2555	3.2	L	14.2	Tile	4	H	681	2438	0	0.721	0		0
8/23/2018	9:42:02	2556	3.2	L	14.2	Tile	4	H	967	2453	34	0.606	8.7	682	0
8/23/2018	9:42:22	2557	3.2	L	14.2	Tile	4	H	1017	2312	62	0.56	14.6	671	0
8/23/2018	9:42:42	2558	3.2	L	14.2	Tile	4	H	997	2140	90	0.534	20.2	656	0
8/23/2018	9:43:02	2559	3.2	L	14.2	Tile	4	H	1112	2295	125	0.515	27	669	0
8/23/2018	9:43:22	2560	3.2	L	14.2	Tile	4	H	1223	2344	173	0.478	34.7	673	0
8/23/2018	9:43:42	2561	3.2	L	14.2	Tile	4	H	1358	2278	265	0.404	45	668	0
8/23/2018	9:44:02	2562	3.2	L	14.2	Tile	4	H	1519	2228	397	0.318	53	664	0
8/23/2018	9:44:22	2563	3.2	L	14.2	Tile	4	H	1650	2142	589	0.23	56.9	656	0
8/23/2018	9:44:22							Light Curve end							1
8/23/2018	9:45:19							Light Curve start							1
8/23/2018	9:45:19							#1: alpha: 0.302							1
8/23/2018	9:45:19							#1: alpha: 0.247							1
8/23/2018	9:45:19	2564	3.2	L	14.2	Slide	4	I	235	779	0	0.698	0		0
8/23/2018	9:45:39	2565	3.2	L	14.2	Slide	4	I	318	782	34	0.593	8.5	235	0
8/23/2018	9:45:59	2566	3.2	L	14.2	Slide	4	I	370	760	62	0.513	13.4	233	0
8/23/2018	9:46:19	2567	3.2	L	14.2	Slide	4	I	384	748	90	0.487	18.4	232	0
8/23/2018	9:46:39	2568	3.2	L	14.2	Slide	4	I	404	728	125	0.445	23.4	230	0
8/23/2018	9:46:59	2569	3.2	L	14.2	Slide	4	I	451	708	173	0.363	26.4	228	0
8/23/2018	9:47:19	2570	3.2	L	14.2	Slide	4	I	501	683	265	0.266	29.6	225	0
8/23/2018	9:47:39	2571	3.2	L	14.2	Slide	4	I	540	653	397	0.173	28.8	222	0
8/23/2018	9:47:59	2572	3.2	L	14.2	Slide	4	I	549	621	589	0.116	28.7	218	1
8/23/2018	9:47:59							Light Curve end							1
8/23/2018	9:50:37							Light Curve start							1
8/23/2018	9:50:37							#1: alpha: -							1
8/23/2018	9:50:37							#1: alpha: 0.227							1
8/23/2018	9:50:37	2573	7.1	L	11.1	Tile	1	J	443	1125	0	0.606	0		0
8/23/2018	9:50:57	2574	7.1	L	11.1	Tile	1	J	505	1114	34	0.547	7.8	441	0
8/23/2018	9:51:17	2575	7.1	L	11.1	Tile	1	J	568	1121	62	0.493	12.8	442	0
8/23/2018	9:51:37	2576	7.1	L	11.1	Tile	1	J	623	1129	90	0.448	16.9	444	0
8/23/2018	9:51:57	2577	7.1	L	11.1	Tile	1	J	667	1086	125	0.386	20.3	437	0
8/23/2018	9:52:17	2578	7.1	L	11.1	Tile	1	J	697	1053	173	0.338	24.6	431	0
8/23/2018	9:52:37	2579	7.1	L	11.1	Tile	1	J	776	1016	265	0.236	26.3	425	0
8/23/2018	9:52:57	2580	7.1	L	11.1	Tile	1	J	823	936	398	0.121	20.2	410	1
8/23/2018	9:53:17	2581	7.1	L	11.1	Tile	1	J	786	899	589	0.126	31.2	403	1
8/23/2018	9:53:17							Light Curve end							1
8/23/2018	9:54:07							Light Curve start							1
8/23/2018	9:54:07							#1: alpha: -							1
8/23/2018	9:54:07							#1: alpha: 0.251							1
8/23/2018	9:54:07	2582	7.1	L	11.1	Slide	1	K	131	513	0	0.745	0		0
8/23/2018	9:54:27	2583	7.1	L	11.1	Slide	1	K	218	503	34	0.567	8.1	130	0
8/23/2018	9:54:47	2584	7.1	L	11.1	Slide	1	K	232	484	62	0.521	13.6	129	0
8/23/2018	9:55:07	2585	7.1	L	11.1	Slide	1	K	262	472	90	0.445	16.8	128	0
8/23/2018	9:55:27	2586	7.1	L	11.1	Slide	1	K	292	462	125	0.368	19.3	127	0
8/23/2018	9:55:47	2587	7.1	L	11.1	Slide	1	K	328	443	174	0.26	19	126	1
8/23/2018	9:56:07	2588	7.1	L	11.1	Slide	1	K	354	430	265	0.177	19.7	125	1
8/23/2018	9:56:27	2589	7.1	L	11.1	Slide	1	K	362	413	398	0.123	20.6	123	1
8/23/2018	9:56:47	2590	7.1	L	11.1	Slide	1	K	361	400	589	0.098	24.2	122	0
8/23/2018	9:56:47							Light Curve end							1
8/23/2018	9:57:34							Light Curve start							1
8/23/2018	9:57:34							#1: alpha: 0.256							1
8/23/2018	9:57:34							#1: alpha: 0.204							1
8/23/2018	9:57:34	2591	7.1	L	11.1	Tile	2	K	561	1481	0	0.621	0		0
8/23/2018	9:57:54	2592	7.1	L	11.1	Tile	2	K	677	1499	34	0.548	7.8	564	0
8/23/2018	9:58:14	2593	7.1	L	11.1	Tile	2	K	760	1497	62	0.492	12.8	563	0
8/23/2018	9:58:34	2594	7.1	L	11.1	Tile	2	K	840	1471	90	0.429	16.2	560	0
8/23/2018	9:58:54	2595	7.1	L	11.1	Tile	2	K	900	1443	125	0.376	19.7	555	0
8/23/2018	9:59:14	2596	7.1	L	11.1	Tile	2	K	951	1362	174	0.302	22.1	543	0
8/23/2018	9:59:34	2597	7.1	L	11.1	Tile	2	K	995	1289	265	0.228	25.4	531	0
8/23/2018	9:59:54	2598	7.1	L	11.1	Tile	2	K	1061	1287	397	0.176	29.3	531	1
8/23/2018	10:00:14	2599	7.1	L	11.1	Tile	2	K	1082	1214	589	0.109	27	518	0
8/23/2018	10:00:14							Light Curve end							1
8/23/2018	10:01:31							Light Curve start							1
8/23/2018	10:01:31							#1: alpha: -							1
8/23/2018	10:01:31							#1: alpha: 0.184							1
8/23/2018	10:01:31	2600	7.1	L	11.1	Slide	2	L	174	429	0	0.594	0		0
8/23/2018	10:01:51	2601	7.1	L	11.1	Slide	2	L	217	431	34	0.497	7.1	174	0
8/23/2018	10:02:11	2602	7.1	L	11.1	Slide	2	L	247	423	62	0.416	10.8	173	0
8/23/2018	10:02:31	2603	7.1	L	11.1	Slide	2	L	272	409	90	0.335	12.7	171	0
8/23/2018	10:02:51	2604	7.1	L	11.1	Slide	2	L	287	393	125	0.27	14.2	168	0
8/23/2018	10:03:11	2605	7.1	L	11.1	Slide	2	L	301	375	174	0.197	14.4	164	1
8/23/2018	10:03:31	2606	7.1	L	11.1	Slide	2	L	309	360	265	0.142	15.8	161	0
8/23/2018	10:03:51	2607	7.1	L	11.1	Slide	2	L	311	348	397	0.106	17.7	159	1
8/23/2018	10:04:11	2608	7.1	L	11.1	Slide	2	L	311	338	589	0.08	19.8	157	1
8/23/2018	10:04:11							Light Curve end							1
8/23/2018	10:05:13							Light Curve start							1
8/23/2018	10:05:13							#1: alpha: 0.276							1
8/23/2018	10:05:13							#1: alpha: 0.227							1
8/23/2018	10:05:13	2609	7.1	L	11.1	Tile	3	M	748	2087	0	0.642	0		0
8/23/2018	10:05:33	2610	7.1	L	11.1	Tile	3	M	924	2068	34	0.553	7.9	746	0
8/23/2018	10:05:53	2611	7.1	L	11.1	Tile	3	M	937	1893	62	0.505	13.2	721	0
8/23/2018	10:06:13	2612	7.1	L	11.1	Tile	3	M	996	1743	90	0.429	16.2	699	0
8/23/2018	10:06:33	2613	7.1	L	11.1	Tile	3	M	1082	1749	125	0.381	20	700	0
8/23/2018	10:06:53	2614	7.1	L	11.1	Tile	3	M	1110	1630	174	0.319	23.3	680	0
8/23/2018	10:07:13	2615	7.1	L	11.1	Tile	3	M	1398	1794	265	0.221	24.6	707	1
8/23/2018	10:07:33	2616	7.1	L	11.1	Tile	3	M	1439	1706	398	0.157	26.2	693	0
8/23/2018	10:07:53	2617	7.1	L	11.1	Tile	3	M	1512	1672	589	0.096	23.7	687	0
8/23/2018	10:07:53							Light Curve end							1
8/23/2018	10:08:53							Light Curve start							1
8/23/2018	10:08:53							#1: alpha: 0.287							1
8/23/2018	10:08:53							#1: alpha: 0.233							1
8/23/2018	10:08:53	2618	7.1	L	11.1	Slide	3	N	324	1145	0	0.717	0		0
8/23/2018	10:09:13	2619	7.1	L	11.1	Slide	3	N	494	1114	34	0.557	8	321	0
8/23/2018	10:09:33	2620	7.1	L	11.1	Slide	3	N	540	1102	62	0.51	13.3	320	0
8/23/2018	10:09:53	2621	7.1	L	11.1	Slide	3	N	575	1079	90	0.467	17.7	318	0
8/23/2018	10:10:13	2622	7.1	L	11.1	Slide	3	N	615	1059	125	0.419	22	317	0
8/23/2018	10:10:33	2623	7.1	L	11.1	Slide	3	N	677	1036	174	0.347	25.4	315	0
8/23/2018	10:10:53	2624	7.1	L	11.1	Slide	3	N	752	1006	265	0.252	28	312	0
8/23/2018	10:11:13	2625	7.1	L	11.1	Slide	3	N	798	965	398	0.173	28.9	308	0
8/23/2018	10:11:33	2626	7.1	L	11.1	Slide	3	N	818	922	589	0.113	28	303	0
8/23/2018	10:11:33							Light Curve end							1
8/23/2018	10:12:29							Light Curve start							1
8/23/2018	10:12:29							#1: alpha: 0.269							1
8/23/2018	10:12:29							#1: alpha: 0.227							1
8/23/2018	10:12:29	2627	7.1	L	11.1	Tile	4	O	572	1515	0	0.622	0		0
8/23/2018	10:12:49	2628	7.1	L	11.1	Tile	4	O	646	1505	34	0.571	8.2	571	0
8/23/2018	10:13:09	2629	7.1	L	11.1	Tile	4	O	686	1500	62	0.543	14.1	570	0
8/23/2018	10:13:29	2630	7.1	L	11.1	Tile	4	O	706	1464	90	0.518	19.6	565	0
8/23/2018	10:13:49	2631	7.1	L	11.1	Tile	4	O	748	1450	125	0.484	25.4	562	0
8/23/2018	10:14:09	2632	7.1	L	11.1	Tile	4	O	801	1389	174	0.423	30.9	553	0
8/23/2018	10:14:29	2633	7.1	L	11.1	Tile	4	O	867	1319	265	0.343	38.2	542	0
8/23/2018	10:14:49	2634	7.1	L	11.1	Tile	4	O	937	1273	398	0.264	44.1	534	0
8/23/2018	10:15:09	2635	7.1	L	11.1	Tile	4	O	1029	1256	589	0.181	44.8	531	0
8/23/2018	10:15:09							Light Curve end							1
8/23/2018	10:15:59							Light Curve start							1
8/23/2018	10:15:59							#1: alpha: 0.229							1
8/23/2018	10:15:59							#1: alpha: 0.187							1
8/23/2018	10:15:59	2636	7.1	L	11.1	Slide	4	O	175	416	0	0.579	0		0
8/23/2018	10:16:19	2637	7.1	L	11.1	Slide	4	O	230	415	34	0.446	6.4	175	0
8/23/2018	10:16:39	2638	7.1	L	11.1	Slide	4	O	239	415	62	0.424	11	175	0
8/23/2018	10:16:59	2639	7.1	L	11.1	Slide	4	O	249	415	90	0.4	15.1	175	0
8/23/2018	10:17:19	2640	7.1	L	11.1	Slide	4	O	259	401	125	0.354	18.6	172	0
8/23/2018	10:17:39	2641	7.1	L	11.1	Slide	4	O	280	394	174	0.289	21.1	171	0
8/23/2018	10:17:59	2642	7.1	L	11.1	Slide	4	O	298	384	265	0.224	24.9	169	0
8/23/2018	10:18:19	2643	7.1	L	11.1	Slide	4	O	307	364	398	0.157	26.2	165	0
8/23/2018	10:18:39	2644	7.1	L	11.1	Slide	4	O	313	349	589	0.103	25.5	162	0
8/23/2018	10:18:39							Light Curve end							1
8/23/2018	10:21:03							Light Curve start							1
8/23/2018	10:21:03							#1: alpha: -							1
8/23/2018	10:21:03							#1: alpha: 0.195							1
8/23/2018	10:21:03	2645	7.1	H	3	Slide	1	P	152	395	0	0.615	0		0
8/23/2018	10:21:23	2646	7.1	H	3	Slide	1	P	176	379	34	0.536	7.7	150	0
8/23/2018	10:21:43	2647	7.1	H	3	Slide	1	P	185	371	62	0.501	13	148	0
8/23/2018	10:22:03	2648	7.1	H	3	Slide	1	P	196	362	90	0.459	17.4	147	0
8/23/2018	10:22:23	2649	7.1	H	3	Slide	1	P	202	355	125	0.431	22.6	146	0
8/23/2018	10:22:43	2650	7.1	H	3	Slide	1	P	218	342	174	0.363	26.5	143	0
8/23/2018	10:23:03	2651	7.1	H	3	Slide	1	P	234	330	265	0.291	32.4	141	0
8/23/2018	10:23:23	2652	7.1	H	3	Slide	1	P	251	326	398	0.23	38.4	141	0
8/23/2018	10:23:43	2653	7.1	H	3	Slide	1	P	265	318	590	0.167	41.4	139	0
8/23/2018	10:23:43							Light Curve end							1
8/23/2018	10:25:01							Light Curve start							1
8/23/2018	10:25:01							#1: alpha: 0.210							1
8/23/2018	10:25:01							#1: alpha: 0.174							1
8/23/2018	10:25:01	2654	7.1	H	3	Slide	2	P	129	261	0	0.506	0		0
8/23/2018	10:25:20	2655	7.1	H	3	Slide	2	P	139	258	34	0.461	6.6	128	0
8/23/2018	10:25:40	2656	7.1	H	3	Slide	2	P	146	255	62	0.427	11.1	128	0
8/23/2018	10:26:00	2657	7.1	H	3	Slide	2	P	147	249	90	0.41	15.5	126	0
8/23/2018	10:26:20	2658	7.1	H	3	Slide	2	P	151	241	125	0.373	19.6	124	0
8/23/2018	10:26:40	2659	7.1	H	3	Slide	2	P	158	227	174	0.304	22.2	120	1
8/23/2018	10:27:00	2660	7.1	H	3	Slide	2	P	164	223	265	0.265	29.5	119	0
8/23/2018	10:27:20	2661	7.1	H	3	Slide	2	P	173	216	398	0.199	33.3	117	0
8/23/2018	10:27:40	2662	7.1	H	3	Slide	2	P	182	211	590	0.137	33.9	115	0
8/23/2018	10:27:40							Light Curve end							1
8/23/2018	10:28:10							Light Curve start							1
8/23/2018	10:28:10							#1: alpha: -							1
8/23/2018	10:28:10							#1: alpha: 0.213							1
8/23/2018	10:28:10	2663	7.1	H	3	Slide	3	P	201	581	0	0.654	0		0
8/23/2018	10:28:30	2664	7.1	H	3	Slide	3	P	231	580	34	0.602	8.6	201	0
8/23/2018	10:28:50	2665	7.1	H	3	Slide	3	P	259	571	62	0.546	14.2	200	0
8/23/2018	10:29:10	2666	7.1	H	3	Slide	3	P	288	562	90	0.488	18.4	199	0
8/23/2018	10:29:29	2667	7.1	H	3	Slide	3	P	310	547	125	0.433	22.7	197	0
8/23/2018	10:29:49	2668	7.1	H	3	Slide	3	P	339	535	174	0.366	26.7	195	0
8/23/2018	10:30:09	2669	7.1	H	3	Slide	3	P	371	523	265	0.291	32.4	194	0
8/23/2018	10:30:29	2670	7.1	H	3	Slide	3	P	403	513	398	0.214	35.8	192	0
8/23/2018	10:30:49	2671	7.1	H	3	Slide	3	P	434	515	590	0.157	38.9	192	0
8/23/2018	10:30:49							Light Curve end							1
8/23/2018	10:32:12							Light Curve start							1
8/23/2018	10:32:12							#1: alpha: 0.222							1
8/23/2018	10:32:12							#1: alpha: 0.178							1
8/23/2018	10:32:12	2672	7.1	H	3	Slide	4	P	274	545	0	0.497	0		0
8/23/2018	10:32:32	2673	7.1	H	3	Slide	4	P	288	555	34	0.481	6.9	277	0
8/23/2018	10:32:52	2674	7.1	H	3	Slide	4	P	306	546	62	0.44	11.5	274	0
8/23/2018	10:33:12	2675	7.1	H	3	Slide	4	P	319	546	90	0.416	15.7	274	0
8/23/2018	10:33:32	2676	7.1	H	3	Slide	4	P	336	535	125	0.372	19.5	271	0
8/23/2018	10:33:52	2677	7.1	H	3	Slide	4	P	353	523	174	0.325	23.8	268	0
8/23/2018	10:34:12	2678	7.1	H	3	Slide	4	P	383	515	265	0.256	28.5	266	0
8/23/2018	10:34:32	2679	7.1	H	3	Slide	4	P	405	507	398	0.201	33.6	264	0
8/23/2018	10:34:52	2680	7.1	H	3	Slide	4	P	432	501	590	0.138	34.2	262	0
8/23/2018	10:34:52							Light Curve end							1
8/23/2018	10:37:03							Light Curve start							1
8/23/2018	10:37:03							#1: alpha: 0.211							1
8/23/2018	10:37:03							#1: alpha: 0.180							1
8/23/2018	10:37:03	2681	3.2	H	3	Tile	1	Q	391	729	0	0.464	0		0
8/23/2018	10:37:23	2682	3.2	H	3	Tile	1	Q	451	766	34	0.411	5.9	401	0
8/23/2018	10:37:43	2683	3.2	H	3	Tile	1	Q	489	845	62	0.421	11	422	0
8/23/2018	10:38:03	2684	3.2	H	3	Tile	1	Q	479	809	90	0.408	15.4	413	0
8/23/2018	10:38:23	2685	3.2	H	3	Tile	1	Q	468	767	125	0.39	20.5	402	0
8/23/2018	10:38:43	2686	3.2	H	3	Tile	1	Q	513	810	174	0.367	26.8	413	0
8/23/2018	10:39:03	2687	3.2	H	3	Tile	1	Q	518	752	266	0.311	34.7	398	0
8/23/2018	10:39:23	2688	3.2	H	3	Tile	1	Q	526	723	398	0.272	45.5	389	0
8/23/2018	10:39:43	2689	3.2	H	3	Tile	1	Q	573	691	590	0.171	42.4	380	0
8/23/2018	10:39:43							Light Curve end							1
8/23/2018	10:40:46							Light Curve start							1
8/23/2018	10:40:46							#1: alpha: -							1
8/23/2018	10:40:46							#1: alpha: 0.143							1
8/23/2018	10:40:46	2690	3.2	H	3	Slide	1	R	193	312	0	0.381	0		0
8/23/2018	10:41:06	2691	3.2	H	3	Slide	1	R	198	318	34	0.377	5.4	195	0
8/23/2018	10:41:26	2692	3.2	H	3	Slide	1	R	203	314	62	0.354	9.2	194	0
8/23/2018	10:41:46	2693	3.2	H	3	Slide	1	R	201	315	90	0.362	13.7	194	0
8/23/2018	10:42:06	2694	3.2	H	3	Slide	1	R	202	303	125	0.333	17.5	190	0
8/23/2018	10:42:26	2695	3.2	H	3	Slide	1	R	202	280	174	0.279	20.4	180	0
8/23/2018	10:42:46	2696	3.2	H	3	Slide	1	R	205	264	266	0.223	24.9	173	0
8/23/2018	10:43:06	2697	3.2	H	3	Slide	1	R	205	251	398	0.183	30.6	168	0
8/23/2018	10:43:26	2698	3.2	H	3	Slide	1	R	210	244	590	0.139	34.4	165	0
8/23/2018	10:43:26							Light Curve end							1
8/23/2018	10:44:15							Light Curve start							1
8/23/2018	10:44:15							#1: alpha: 0.197							1
8/23/2018	10:44:15							#1: alpha: 0.171							1
8/23/2018	10:44:15	2699	3.2	H	3	Tile	2	R	725	1450	0	0.5	0		0
8/23/2018	10:44:35	2700	3.2	H	3	Tile	2	R	779	1355	34	0.425	6.1	700	0
8/23/2018	10:44:55	2701	3.2	H	3	Tile	2	R	789	1346	62	0.414	10.8	698	0
8/23/2018	10:45:15	2702	3.2	H	3	Tile	2	R	804	1329	90	0.395	14.9	693	0
8/23/2018	10:45:35	2703	3.2	H	3	Tile	2	R	820	1305	125	0.372	19.5	687	0
8/23/2018	10:45:55	2704	3.2	H	3	Tile	2	R	840	1262	174	0.334	24.4	675	0
8/23/2018	10:46:15	2705	3.2	H	3	Tile	2	R	863	1196	265	0.278	30.9	655	0
8/23/2018	10:46:35	2706	3.2	H	3	Tile	2	R	871	1128	398	0.228	38.1	634	0
8/23/2018	10:46:55	2707	3.2	H	3	Tile	2	R	892	1050	590	0.15	37.2	609	0
8/23/2018	10:46:55							Light Curve end							1
8/23/2018	10:47:44							Light Curve start							1
8/23/2018	10:47:44							#1: alpha: 0.161							1
8/23/2018	10:47:44							#1: alpha: 0.142							1
8/23/2018	10:47:44	2708	3.2	H	3	Slide	2	S	287	436	0	0.342	0		0
8/23/2018	10:48:04	2709	3.2	H	3	Slide	2	S	299	443	34	0.325	4.6	290	0
8/23/2018	10:48:24	2710	3.2	H	3	Slide	2	S	302	443	62	0.318	8.3	290	0
8/23/2018	10:48:44	2711	3.2	H	3	Slide	2	S	303	441	90	0.313	11.8	289	0
8/23/2018	10:49:04	2712	3.2	H	3	Slide	2	S	313	441	125	0.29	15.2	289	0
8/23/2018	10:49:24	2713	3.2	H	3	Slide	2	S	325	437	174	0.256	18.7	287	0
8/23/2018	10:49:44	2714	3.2	H	3	Slide	2	S	343	430	266	0.202	22.6	284	0
8/23/2018	10:50:04	2715	3.2	H	3	Slide	2	S	364	430	398	0.153	25.6	284	0
8/23/2018	10:50:24	2716	3.2	H	3	Slide	2	S	377	416	590	0.094	23.3	278	0
8/23/2018	10:50:24							Light Curve end							1
8/23/2018	10:51:09							Light Curve start							1
8/23/2018	10:51:09							#1: alpha: 0.221							1
8/23/2018	10:51:09							#1: alpha: 0.193							1
8/23/2018	10:51:09	2717	3.2	H	3	Tile	3	S	761	1642	0	0.537	0		0
8/23/2018	10:51:29	2718	3.2	H	3	Tile	3	S	824	1560	34	0.472	6.7	743	0
8/23/2018	10:51:49	2719	3.2	H	3	Tile	3	S	820	1497	62	0.452	11.8	728	0
8/23/2018	10:52:09	2720	3.2	H	3	Tile	3	S	835	1489	90	0.439	16.6	726	0
8/23/2018	10:52:29	2721	3.2	H	3	Tile	3	S	836	1435	125	0.417	21.9	713	0
8/23/2018	10:52:49	2722	3.2	H	3	Tile	3	S	815	1302	174	0.374	27.3	679	0
8/23/2018	10:53:09	2723	3.2	H	3	Tile	3	S	843	1232	266	0.316	35.3	659	0
8/23/2018	10:53:29	2724	3.2	H	3	Tile	3	S	813	1076	398	0.244	40.8	612	0
8/23/2018	10:53:49	2725	3.2	H	3	Tile	3	S	842	1011	590	0.167	41.4	590	0
8/23/2018	10:53:49							Light Curve end							1
8/23/2018	10:54:35							Light Curve start							1
8/23/2018	10:54:35							#1: alpha: 0.199							1
8/23/2018	10:54:35							#1: alpha: 0.159							1
8/23/2018	10:54:35	2726	3.2	H	3	Slide	3	T	173	290	0	0.403	0		0
8/23/2018	10:54:55	2727	3.2	H	3	Slide	3	T	182	303	34	0.399	5.7	178	0
8/23/2018	10:55:15	2728	3.2	H	3	Slide	3	T	189	294	62	0.357	9.3	174	0
8/23/2018	10:55:35	2729	3.2	H	3	Slide	3	T	192	290	90	0.338	12.8	173	0
8/23/2018	10:55:55	2730	3.2	H	3	Slide	3	T	197	297	125	0.337	17.7	175	0
8/23/2018	10:56:15	2731	3.2	H	3	Slide	3	T	197	279	174	0.294	21.5	169	0
8/23/2018	10:56:35	2732	3.2	H	3	Slide	3	T	202	263	266	0.232	25.9	163	0
8/23/2018	10:56:55	2733	3.2	H	3	Slide	3	T	203	241	399	0.158	26.5	154	1
8/23/2018	10:57:15	2734	3.2	H	3	Slide	3	T	206	234	591	0.12	29.8	151	0
8/23/2018	10:57:15							Light Curve end							1
8/23/2018	10:58:32							Light Curve start							1
8/23/2018	10:58:32							#1: alpha: 0.207							1
8/23/2018	10:58:32							#1: alpha: 0.180							1
8/23/2018	10:58:32	2735	3.2	H	3	Tile	4	U	686	1413	0	0.515	0		0
8/23/2018	10:58:52	2736	3.2	H	3	Tile	4	U	748	1362	34	0.451	6.4	674	0
8/23/2018	10:59:12	2737	3.2	H	3	Tile	4	U	777	1383	62	0.438	11.4	679	0
8/23/2018	10:59:32	2738	3.2	H	3	Tile	4	U	812	1381	90	0.412	15.6	678	0
8/23/2018	10:59:52	2739	3.2	H	3	Tile	4	U	790	1304	125	0.394	20.7	659	0
8/23/2018	11:00:12	2740	3.2	H	3	Tile	4	U	811	1267	174	0.36	26.3	650	0
8/23/2018	11:00:32	2741	3.2	H	3	Tile	4	U	860	1250	266	0.312	34.9	645	0
8/23/2018	11:00:52	2742	3.2	H	3	Tile	4	U	895	1175	399	0.238	39.9	625	0
8/23/2018	11:01:12	2743	3.2	H	3	Tile	4	U	919	1110	591	0.172	42.7	606	0
8/23/2018	11:01:12							Light Curve end							1
8/23/2018	11:02:02							Light Curve start							1
8/23/2018	11:02:02							#1: alpha: 0.227							1
8/23/2018	11:02:02							#1: alpha: 0.186							1
8/23/2018	11:02:02	2744	3.2	H	3	Slide	4	V	300	580	0	0.483	0		0
8/23/2018	11:02:22	2745	3.2	H	3	Slide	4	V	330	586	34	0.437	6.2	302	0
8/23/2018	11:02:42	2746	3.2	H	3	Slide	4	V	343	581	62	0.41	10.7	300	0
8/23/2018	11:03:02	2747	3.2	H	3	Slide	4	V	351	579	90	0.394	14.9	300	0
8/23/2018	11:03:22	2748	3.2	H	3	Slide	4	V	358	565	125	0.366	19.2	296	0
8/23/2018	11:03:42	2749	3.2	H	3	Slide	4	V	375	549	174	0.317	23.2	291	0
8/23/2018	11:04:02	2750	3.2	H	3	Slide	4	V	398	525	266	0.242	27	285	0
8/23/2018	11:04:22	2751	3.2	H	3	Slide	4	V	427	510	399	0.163	27.3	280	0
8/23/2018	11:04:42	2752	3.2	H	3	Slide	4	V	438	495	591	0.115	28.5	276	1
8/23/2018	11:04:42							Light Curve end							1
8/23/2018	11:09:36							Light Curve start							1
8/23/2018	11:09:36	2762	1.1	L	11	Tile	1	W	419	1157	0	0.638	0		0
8/23/2018	11:09:55	2763	1.1	L	11	Tile	1	W	513	1119	34	0.542	7.7	414	0
8/23/2018	11:10:15	2764	1.1	L	11	Tile	1	W	557	1096	62	0.492	12.8	411	0
8/23/2018	11:10:35	2765	1.1	L	11	Tile	1	W	585	1051	90	0.443	16.7	404	0
8/23/2018	11:10:55	2766	1.1	L	11	Tile	1	W	598	1034	125	0.422	22.2	402	0
8/23/2018	11:11:15	2767	1.1	L	11	Tile	1	W	649	1019	174	0.363	26.5	399	0
8/23/2018	11:11:35	2768	1.1	L	11	Tile	1	W	723	999	266	0.276	30.8	396	0
8/23/2018	11:11:55	2769	1.1	L	11	Tile	1	W	786	989	399	0.205	34.4	395	0
8/23/2018	11:12:15	2770	1.1	L	11	Tile	1	W	818	949	591	0.138	34.3	388	0
8/23/2018	11:12:15							Light Curve end							1
8/23/2018	11:17:48							Light Curve start							1
8/23/2018	11:17:48	2771	1.1	L	11	Slide	1	W	306	1199	0	0.745	0		0
8/23/2018	11:18:08	2772	1.1	L	11	Slide	1	W	520	1166	34	0.554	7.9	304	0
8/23/2018	11:18:28	2773	1.1	L	11	Slide	1	W	557	1120	62	0.503	13.1	301	0
8/23/2018	11:18:48	2774	1.1	L	11	Slide	1	W	605	1085	90	0.442	16.7	298	0
8/23/2018	11:19:08	2775	1.1	L	11	Slide	1	W	681	1038	125	0.344	18.1	294	0
8/23/2018	11:19:28	2776	1.1	L	11	Slide	1	W	753	1001	174	0.248	18.1	291	1
8/23/2018	11:19:48	2777	1.1	L	11	Slide	1	W	803	966	266	0.169	18.9	288	0
8/23/2018	11:20:08	2778	1.1	L	11	Slide	1	W	825	931	399	0.114	19.1	285	0
8/23/2018	11:20:28	2779	1.1	L	11	Slide	1	W	820	882	591	0.07	17.4	280	0
8/23/2018	11:20:28							Light Curve end							1
8/23/2018	11:21:18							Light Curve start							1
8/23/2018	11:21:18	2780	1.1	L	11	Tile	2	X	887	2426	0	0.634	0		0
8/23/2018	11:21:38	2781	1.1	L	11	Tile	2	X	1097	2419	34	0.547	7.8	886	0
8/23/2018	11:21:58	2782	1.1	L	11	Tile	2	X	1184	2331	62	0.492	12.8	874	0
8/23/2018	11:22:18	2783	1.1	L	11	Tile	2	X	1239	2276	90	0.456	17.2	866	0
8/23/2018	11:22:38	2784	1.1	L	11	Tile	2	X	1308	2178	125	0.399	20.9	852	0
8/23/2018	11:22:58	2785	1.1	L	11	Tile	2	X	1413	2125	174	0.335	24.5	843	0
8/23/2018	11:23:18	2786	1.1	L	11	Tile	2	X	1569	2105	266	0.255	28.5	840	0
8/23/2018	11:23:38	2787	1.1	L	11	Tile	2	X	1742	2098	399	0.17	28.5	839	0
8/23/2018	11:23:58	2788	1.1	L	11	Tile	2	X	1794	2017	591	0.111	27.6	826	0
8/23/2018	11:23:58							Light Curve end							1
8/23/2018	11:25:16							Light Curve start							1
8/23/2018	11:25:16	2789	1.1	L	11	Slide	2	X	179	426	0	0.58	0		0
8/23/2018	11:25:36	2790	1.1	L	11	Slide	2	X	223	406	34	0.451	6.4	175	0
8/23/2018	11:25:56	2791	1.1	L	11	Slide	2	X	237	384	62	0.383	10	171	0
8/23/2018	11:26:16	2792	1.1	L	11	Slide	2	X	258	379	90	0.319	12.1	170	0
8/23/2018	11:26:36	2793	1.1	L	11	Slide	2	X	279	362	125	0.229	12	167	1
8/23/2018	11:26:56	2794	1.1	L	11	Slide	2	X	292	363	174	0.196	14.3	167	0
8/23/2018	11:27:16	2795	1.1	L	11	Slide	2	X	302	350	266	0.137	15.3	164	0
8/23/2018	11:27:36	2796	1.1	L	11	Slide	2	X	306	337	399	0.092	15.4	161	0
8/23/2018	11:27:56	2797	1.1	L	11	Slide	2	X	306	328	591	0.067	16.6	159	1
8/23/2018	11:27:56							Light Curve end							1
8/23/2018	11:29:11							Light Curve start							1
8/23/2018	11:29:11	2798	1.1	L	11	Tile	3	Y	891	2384	0	0.626	0		0
8/23/2018	11:29:31	2799	1.1	L	11	Tile	3	Y	1124	2390	34	0.53	7.6	892	0
8/23/2018	11:29:51	2800	1.1	L	11	Tile	3	Y	1280	2445	62	0.476	12.4	899	0
8/23/2018	11:30:11	2801	1.1	L	11	Tile	3	Y	1435	2548	90	0.437	16.5	913	0
8/23/2018	11:30:31	2802	1.1	L	11	Tile	3	Y	1589	2563	125	0.38	20	915	0
8/23/2018	11:30:51	2803	1.1	L	11	Tile	3	Y	1719	2528	174	0.32	23.4	910	0
8/23/2018	11:31:11	2804	1.1	L	11	Tile	3	Y	1907	2485	266	0.233	26	905	0
8/23/2018	11:31:31	2805	1.1	L	11	Tile	3	Y	2013	2389	399	0.157	26.3	892	0
8/23/2018	11:31:51	2806	1.1	L	11	Tile	3	Y	2076	2306	591	0.1	24.8	880	0
8/23/2018	11:31:51							Light Curve end							1
8/23/2018	11:36:56							Light Curve start							1
8/23/2018	11:36:56	2807	1.1	L	11	Tile	4	Z	858	2274	0	0.623	0		0
8/23/2018	11:37:16	2808	1.1	L	11	Tile	4	Z	1029	2167	34	0.525	7.5	842	0
8/23/2018	11:37:36	2809	1.1	L	11	Tile	4	Z	1111	2124	62	0.477	12.4	836	0
8/23/2018	11:37:56	2810	1.1	L	11	Tile	4	Z	1246	2148	90	0.42	15.9	839	0
8/23/2018	11:38:16	2811	1.1	L	11	Tile	4	Z	1347	2096	125	0.357	18.7	831	0
8/23/2018	11:38:36	2812	1.1	L	11	Tile	4	Z	1441	2029	174	0.29	21.2	821	0
8/23/2018	11:38:56	2813	1.1	L	11	Tile	4	Z	1558	1961	266	0.206	23	809	0
8/23/2018	11:39:16	2814	1.1	L	11	Tile	4	Z	1628	1886	399	0.137	23	796	0
8/23/2018	11:39:36	2815	1.1	L	11	Tile	4	Z	1679	1829	591	0.082	20.4	786	0
8/23/2018	11:39:36							Light Curve end							1
8/23/2018	11:40:56							Light Curve start							1
8/23/2018	11:40:56	2816	1.1	L	11	Slide	3	Y	204	429	0	0.524	0		0
8/23/2018	11:41:16	2817	1.1	L	11	Slide	3	Y	234	399	34	0.414	5.9	197	0
8/23/2018	11:41:36	2818	1.1	L	11	Slide	3	Y	241	389	62	0.38	9.9	194	0
8/23/2018	11:41:56	2819	1.1	L	11	Slide	3	Y	251	385	90	0.348	13.2	193	0
8/23/2018	11:42:16	2820	1.1	L	11	Slide	3	Y	264	380	125	0.305	16	192	0
8/23/2018	11:42:36	2821	1.1	L	11	Slide	3	Y	274	371	174	0.261	19.1	190	0
8/23/2018	11:42:56	2822	1.1	L	11	Slide	3	Y	293	360	266	0.186	20.8	187	1
8/23/2018	11:43:16	2823	1.1	L	11	Slide	3	Y	303	351	399	0.137	23	185	0
8/23/2018	11:43:36	2824	1.1	L	11	Slide	3	Y	312	341	591	0.085	21.1	182	0
8/23/2018	11:43:36							Light Curve end							1
8/23/2018	11:45:58							Light Curve start							1
8/23/2018	11:45:58	2825	1.1	L	11	Slide	4	Y	119	258	0	0.539	0		0
8/23/2018	11:46:18	2826	1.1	L	11	Slide	4	Y	135	251	34	0.462	6.6	117	0
8/23/2018	11:46:38	2827	1.1	L	11	Slide	4	Y	145	256	62	0.434	11.3	119	0
8/23/2018	11:46:58	2828	1.1	L	11	Slide	4	Y	152	250	90	0.392	14.8	117	0
8/23/2018	11:47:18	2829	1.1	L	11	Slide	4	Y	161	243	125	0.337	17.7	116	0
8/23/2018	11:47:38	2830	1.1	L	11	Slide	4	Y	167	230	174	0.274	20	113	0
8/23/2018	11:47:58	2831	1.1	L	11	Slide	4	Y	179	224	266	0.201	22.5	111	0
8/23/2018	11:48:18	2832	1.1	L	11	Slide	4	Y	184	218	399	0.156	26.1	110	0
8/23/2018	11:48:38	2833	1.1	L	11	Slide	4	Y	185	207	591	0.106	26.3	107	0
8/23/2018	11:48:38							Light Curve end							1
8/23/2018	11:48:38							Chart stop							1
8/23/2018	11:50:17							Chart start							1
8/23/2018	11:50:18							File Nr. 31 | File Dev. ID #1							1
8/23/2018	11:51:01							Light Curve start							1
8/23/2018	11:51:01	2834	3.2	L	11	Tile	1	A	1294	2725	0	0.525	0		0
8/23/2018	11:51:21	2835	3.2	L	11	Tile	1	A	1250	2697	34	0.537	7.7	1288	0
8/23/2018	11:51:41	2836	3.2	L	11	Tile	1	A	1270	2568	62	0.505	13.2	1257	0
8/23/2018	11:52:01	2837	3.2	L	11	Tile	1	A	1342	2560	90	0.476	18	1256	0
8/23/2018	11:52:21	2838	3.2	L	11	Tile	1	A	1413	2464	125	0.427	22.4	1232	0
8/23/2018	11:52:41	2839	3.2	L	11	Tile	1	A	1521	2416	174	0.37	27	1220	0
8/23/2018	11:53:01	2840	3.2	L	11	Tile	1	A	1694	2331	266	0.273	30.5	1198	0
8/23/2018	11:53:21	2841	3.2	L	11	Tile	1	A	1833	2259	399	0.189	31.7	1179	0
8/23/2018	11:53:41	2842	3.2	L	11	Tile	1	A	1919	2178	591	0.119	29.5	1156	0
8/23/2018	11:53:41							Light Curve end							1
8/23/2018	11:54:45							Light Curve start							1
8/23/2018	11:54:45	2843	3.2	L	11	Slide	1	A	275	542	0	0.493	0		0
8/23/2018	11:55:05	2844	3.2	L	11	Slide	2	A	309	529	34	0.416	5.9	272	0
8/23/2018	11:55:25	2845	3.2	L	11	Slide	3	A	329	532	62	0.382	9.9	272	0
8/23/2018	11:55:45	2846	3.2	L	11	Slide	4	A	351	530	90	0.338	12.8	272	0
8/23/2018	11:56:05	2847	3.2	L	11	Slide	5	A	368	520	125	0.292	15.3	269	0
8/23/2018	11:56:25	2848	3.2	L	11	Slide	6	A	392	504	174	0.222	16.2	265	1
8/23/2018	11:56:45	2849	3.2	L	11	Slide	7	A	414	498	266	0.169	18.9	263	0
8/23/2018	11:57:05	2850	3.2	L	11	Slide	8	A	427	481	399	0.112	18.8	258	1
8/23/2018	11:57:25	2851	3.2	L	11	Slide	9	A	434	472	591	0.081	20.1	256	0
8/23/2018	11:57:25							Light Curve end							1
8/23/2018	11:59:42							Light Curve start							1
8/23/2018	11:59:42	2855	3.2	L	11	Tile	2	B	865	2336	0	0.63	0		0
8/23/2018	12:00:02	2856	3.2	L	11	Tile	2	B	981	2198	34	0.554	7.9	845	0
8/23/2018	12:00:22	2857	3.2	L	11	Tile	2	B	1058	2193	62	0.518	13.5	845	0
8/23/2018	12:00:42	2858	3.2	L	11	Tile	2	B	1124	2158	90	0.479	18.1	839	0
8/23/2018	12:01:02	2859	3.2	L	11	Tile	2	B	1214	2146	125	0.434	22.8	838	0
8/23/2018	12:01:22	2860	3.2	L	11	Tile	2	B	1308	2126	174	0.385	28.1	834	0
8/23/2018	12:01:42	2861	3.2	L	11	Tile	2	B	1456	2085	266	0.302	33.7	828	0
8/23/2018	12:02:02	2862	3.2	L	11	Tile	2	B	1591	2036	398	0.219	36.6	820	0
8/23/2018	12:02:22	2863	3.2	L	11	Tile	2	B	1682	1963	591	0.143	35.5	808	0
8/23/2018	12:02:22							Light Curve end							1
8/23/2018	12:03:06							Light Curve start							1
8/23/2018	12:03:06	2864	3.2	L	11	Slide	2	B	215	681	0	0.684	0		0
8/23/2018	12:03:26	2865	3.2	L	11	Slide	2	B	280	686	34	0.592	8.5	215	0
8/23/2018	12:03:46	2866	3.2	L	11	Slide	2	B	316	682	62	0.537	14	215	0
8/23/2018	12:04:06	2867	3.2	L	11	Slide	2	B	356	677	90	0.474	17.9	215	0
8/23/2018	12:04:26	2868	3.2	L	11	Slide	2	B	399	663	125	0.398	20.9	213	0
8/23/2018	12:04:46	2869	3.2	L	11	Slide	2	B	440	652	174	0.325	23.8	212	0
8/23/2018	12:05:06	2870	3.2	L	11	Slide	2	B	483	632	266	0.236	26.4	210	0
8/23/2018	12:05:26	2871	3.2	L	11	Slide	2	B	514	612	399	0.16	26.8	208	1
8/23/2018	12:05:46	2872	3.2	L	11	Slide	2	B	523	590	591	0.114	28.3	205	0
8/23/2018	12:05:46							Light Curve end							1
8/23/2018	12:07:28							Light Curve start							1
8/23/2018	12:07:28	2874	3.2	L	11	Tile	3	C	1298	3283	0	0.605	0		0
8/23/2018	12:07:49	2875	3.2	L	11	Tile	3	C	1511	3312	34	0.544	7.8	1303	0
8/23/2018	12:08:09	2876	3.2	L	11	Tile	3	C	1647	3309	62	0.502	13.1	1302	0
8/23/2018	12:08:29	2877	3.2	L	11	Tile	3	C	1736	3241	90	0.464	17.5	1291	0
8/23/2018	12:08:49	2878	3.2	L	11	Tile	3	C	1849	3188	125	0.42	22.1	1283	0
8/23/2018	12:09:09	2879	3.2	L	11	Tile	3	C	2039	3175	174	0.358	26.2	1281	0
8/23/2018	12:09:29	2880	3.2	L	11	Tile	3	C	2212	3047	266	0.274	30.6	1259	0
8/23/2018	12:09:49	2881	3.2	L	11	Tile	3	C	2438	3015	398	0.191	31.9	1254	0
8/23/2018	12:10:09	2882	3.2	L	11	Tile	3	C	2670	3056	590	0.126	31.2	1261	0
8/23/2018	12:10:09							Light Curve end							1
8/23/2018	12:13:22							Light Curve start							1
8/23/2018	12:13:22	2883	3.2	L	11	Slide	3	C	132	269	0	0.509	0		0
8/23/2018	12:13:42	2884	3.2	L	11	Slide	3	C	148	255	34	0.42	6	129	0
8/23/2018	12:14:02	2885	3.2	L	11	Slide	3	C	151	244	62	0.381	9.9	126	0
8/23/2018	12:14:22	2886	3.2	L	11	Slide	3	C	153	240	90	0.363	13.7	125	0
8/23/2018	12:14:42	2887	3.2	L	11	Slide	3	C	157	226	125	0.305	16	121	0
8/23/2018	12:15:02	2888	3.2	L	11	Slide	3	C	163	218	174	0.252	18.4	118	1
8/23/2018	12:15:22	2889	3.2	L	11	Slide	3	C	169	217	266	0.221	24.7	118	0
8/23/2018	12:15:42	2890	3.2	L	11	Slide	3	C	174	203	398	0.143	23.9	114	1
8/23/2018	12:16:02	2891	3.2	L	11	Slide	3	C	178	202	590	0.119	29.5	114	0
8/23/2018	12:16:02							Light Curve end							1
8/23/2018	12:16:59							Light Curve start							1
8/23/2018	12:16:59	2892	3.2	L	11	Tile	4	C	743	1854	0	0.599	0		0
8/23/2018	12:17:19	2893	3.2	L	11	Tile	4	C	819	1811	34	0.548	7.8	736	0
8/23/2018	12:17:39	2894	3.2	L	11	Tile	4	C	883	1799	62	0.509	13.3	734	0
8/23/2018	12:17:59	2895	3.2	L	11	Tile	4	C	924	1758	90	0.474	17.9	727	0
8/23/2018	12:18:19	2896	3.2	L	11	Tile	4	C	984	1749	125	0.437	22.9	726	0
8/23/2018	12:18:39	2897	3.2	L	11	Tile	4	C	1095	1788	174	0.388	28.4	732	0
8/23/2018	12:18:59	2898	3.2	L	11	Tile	4	C	1183	1696	266	0.302	33.7	716	0
8/23/2018	12:19:19	2899	3.2	L	11	Tile	4	C	1324	1685	398	0.214	35.8	714	0
8/23/2018	12:19:39	2900	3.2	L	11	Tile	4	C	1416	1647	590	0.14	34.7	707	0
8/23/2018	12:19:39							Light Curve end							1
8/23/2018	12:20:56							Light Curve start							1
8/23/2018	12:20:56	2901	3.2	L	11	Slide	4	D	369	715	0	0.484	0		0
8/23/2018	12:21:16	2902	3.2	L	11	Slide	4	D	412	709	34	0.419	6	367	0
8/23/2018	12:21:36	2903	3.2	L	11	Slide	4	D	445	712	62	0.375	9.8	368	0
8/23/2018	12:21:56	2904	3.2	L	11	Slide	4	D	473	701	90	0.325	12.3	365	0
8/23/2018	12:22:16	2905	3.2	L	11	Slide	4	D	490	673	125	0.272	14.3	357	0
8/23/2018	12:22:36	2906	3.2	L	11	Slide	4	D	508	650	174	0.218	15.9	351	0
8/23/2018	12:22:56	2907	3.2	L	11	Slide	4	D	525	622	266	0.156	17.4	343	0
8/23/2018	12:23:16	2908	3.2	L	11	Slide	4	D	539	600	398	0.102	17.1	336	0
8/23/2018	12:23:36	2909	3.2	L	11	Slide	4	D	539	578	590	0.067	16.6	329	1
8/23/2018	12:23:36							Light Curve end							1
8/23/2018	12:25:47							Light Curve start							1
8/23/2018	12:25:47	2910	7.1	L	14.1	Tile	1	E	716	1918	0	0.627	0		0
8/23/2018	12:26:07	2911	7.1	L	14.1	Tile	1	E	818	1835	34	0.554	7.9	704	0
8/23/2018	12:26:27	2912	7.1	L	14.1	Tile	1	E	855	1787	62	0.522	13.6	697	0
8/23/2018	12:26:47	2913	7.1	L	14.1	Tile	1	E	939	1788	90	0.475	18	697	0
8/23/2018	12:27:07	2914	7.1	L	14.1	Tile	1	E	1033	1788	125	0.422	22.2	697	0
8/23/2018	12:27:27	2915	7.1	L	14.1	Tile	1	E	1121	1733	174	0.353	25.8	689	0
8/23/2018	12:27:47	2916	7.1	L	14.1	Tile	1	E	1146	1575	266	0.272	30.4	662	0
8/23/2018	12:28:07	2917	7.1	L	14.1	Tile	1	E	1204	1509	398	0.202	33.8	650	0
8/23/2018	12:28:27	2918	7.1	L	14.1	Tile	1	E	1298	1501	590	0.135	33.5	649	0
8/23/2018	12:28:27							Light Curve end							1
8/23/2018	12:29:40							Light Curve start							1
8/23/2018	12:29:40	2919	7.1	L	14.1	Slide	1	E	207	535	0	0.613	0		0
8/23/2018	12:30:00	2920	7.1	L	14.1	Slide	1	E	248	525	34	0.528	7.5	205	0
8/23/2018	12:30:20	2921	7.1	L	14.1	Slide	1	E	258	513	62	0.497	12.9	204	0
8/23/2018	12:30:40	2922	7.1	L	14.1	Slide	1	E	282	506	90	0.443	16.7	203	0
8/23/2018	12:31:00	2923	7.1	L	14.1	Slide	1	E	300	490	125	0.388	20.4	200	0
8/23/2018	12:31:20	2924	7.1	L	14.1	Slide	1	E	322	475	174	0.322	23.5	197	0
8/23/2018	12:31:40	2925	7.1	L	14.1	Slide	1	E	349	459	266	0.24	26.8	195	0
8/23/2018	12:32:00	2926	7.1	L	14.1	Slide	1	E	362	439	398	0.175	29.3	191	0
8/23/2018	12:32:20	2927	7.1	L	14.1	Slide	1	E	369	414	590	0.109	27	186	0
8/23/2018	12:32:20							Light Curve end							1
8/23/2018	12:33:16							Light Curve start							1
8/23/2018	12:33:16	2928	7.1	L	14.1	Tile	2	F	815	2076	0	0.607	0		0
8/23/2018	12:33:36	2929	7.1	L	14.1	Tile	2	F	1005	2082	34	0.517	7.4	816	0
8/23/2018	12:33:56	2930	7.1	L	14.1	Tile	2	F	1150	2072	62	0.445	11.6	814	0
8/23/2018	12:34:16	2931	7.1	L	14.1	Tile	2	F	1221	1959	90	0.377	14.3	796	0
8/23/2018	12:34:36	2932	7.1	L	14.1	Tile	2	F	1343	1960	125	0.315	16.5	796	0
8/23/2018	12:34:56	2933	7.1	L	14.1	Tile	2	F	1432	1908	174	0.249	18.2	788	0
8/23/2018	12:35:16	2934	7.1	L	14.1	Tile	2	F	1536	1866	265	0.177	19.7	781	0
8/23/2018	12:35:36	2935	7.1	L	14.1	Tile	2	F	1591	1804	398	0.118	19.7	769	0
8/23/2018	12:35:56	2936	7.1	L	14.1	Tile	2	F	1619	1747	590	0.073	18.1	759	0
8/23/2018	12:35:56							Light Curve end							1
8/23/2018	12:36:40							Light Curve start							1
8/23/2018	12:36:40	2937	7.1	L	14.1	Slide	2	F	290	503	0	0.423	0		0
8/23/2018	12:37:00	2938	7.1	L	14.1	Slide	2	F	297	516	34	0.424	6.1	294	0
8/23/2018	12:37:20	2939	7.1	L	14.1	Slide	2	F	324	511	62	0.366	9.5	293	0
8/23/2018	12:37:40	2940	7.1	L	14.1	Slide	2	F	344	521	90	0.34	12.9	296	0
8/23/2018	12:38:00	2941	7.1	L	14.1	Slide	2	F	375	516	125	0.273	14.3	294	0
8/23/2018	12:38:20	2942	7.1	L	14.1	Slide	2	F	400	506	174	0.209	15.3	291	0
8/23/2018	12:38:40	2943	7.1	L	14.1	Slide	2	F	418	488	266	0.143	16	285	0
8/23/2018	12:39:00	2944	7.1	L	14.1	Slide	2	F	429	473	398	0.093	15.5	280	0
8/23/2018	12:39:20	2945	7.1	L	14.1	Slide	2	F	425	456	590	0.068	16.9	274	1
8/23/2018	12:39:20							Light Curve end							1
8/23/2018	12:40:15							Light Curve start							1
8/23/2018	12:40:15	2946	7.1	L	14.1	Tile	3	F	555	1710	0	0.675	0		0
8/23/2018	12:40:35	2947	7.1	L	14.1	Tile	3	F	691	1826	34	0.622	8.9	567	0
8/23/2018	12:40:55	2948	7.1	L	14.1	Tile	3	F	765	1804	62	0.576	15	565	0
8/23/2018	12:41:15	2949	7.1	L	14.1	Tile	3	F	859	1839	90	0.533	20.1	568	0
8/23/2018	12:41:35	2950	7.1	L	14.1	Tile	3	F	921	1783	125	0.483	25.4	562	0
8/23/2018	12:41:55	2951	7.1	L	14.1	Tile	3	F	998	1733	174	0.424	31	557	0
8/23/2018	12:42:15	2952	7.1	L	14.1	Tile	3	F	1159	1728	265	0.329	36.6	557	0
8/23/2018	12:42:35	2953	7.1	L	14.1	Tile	3	F	1294	1702	398	0.24	40.1	554	0
8/23/2018	12:42:55	2954	7.1	L	14.1	Tile	3	F	1285	1570	590	0.182	45.1	539	0
8/23/2018	12:42:55							Light Curve end							1
8/23/2018	12:43:54							Light Curve start							1
8/23/2018	12:43:54	2955	7.1	L	14.1	Slide	3	G	214	736	0	0.709	0		0
8/23/2018	12:44:14	2956	7.1	L	14.1	Slide	3	G	285	741	34	0.615	8.8	214	0
8/23/2018	12:44:34	2957	7.1	L	14.1	Slide	3	G	313	726	62	0.569	14.8	213	0
8/23/2018	12:44:54	2958	7.1	L	14.1	Slide	3	G	397	726	90	0.453	17.1	213	0
8/23/2018	12:45:14	2959	7.1	L	14.1	Slide	3	G	443	690	125	0.358	18.8	210	0
8/23/2018	12:45:34	2960	7.1	L	14.1	Slide	3	G	459	649	174	0.293	21.4	206	0
8/23/2018	12:45:54	2961	7.1	L	14.1	Slide	3	G	476	615	265	0.226	25.2	202	0
8/23/2018	12:46:14	2962	7.1	L	14.1	Slide	3	G	498	590	398	0.156	26.1	200	0
8/23/2018	12:46:34	2963	7.1	L	14.1	Slide	3	G	506	565	590	0.104	25.8	197	0
8/23/2018	12:46:34							Light Curve end							1
8/23/2018	12:47:37							Light Curve start							1
8/23/2018	12:47:37	2964	7.1	L	14.1	Tile	4	G	646	1629	0	0.603	0		0
8/23/2018	12:47:57	2965	7.1	L	14.1	Tile	4	G	598	1335	34	0.552	7.9	594	0
8/23/2018	12:48:17	2966	7.1	L	14.1	Tile	4	G	796	1560	62	0.49	12.8	635	0
8/23/2018	12:48:37	2967	7.1	L	14.1	Tile	4	G	803	1418	90	0.434	16.4	610	0
8/23/2018	12:48:57	2968	7.1	L	14.1	Tile	4	G	889	1418	125	0.373	19.6	610	0
8/23/2018	12:49:17	2969	7.1	L	14.1	Tile	4	G	883	1282	174	0.311	22.7	583	0
8/23/2018	12:49:37	2970	7.1	L	14.1	Tile	4	G	951	1236	265	0.231	25.7	574	0
8/23/2018	12:49:57	2971	7.1	L	14.1	Tile	4	G	1005	1200	398	0.163	27.2	566	0
8/23/2018	12:50:17	2972	7.1	L	14.1	Tile	4	G	1030	1142	590	0.098	24.3	553	0
8/23/2018	12:50:17							Light Curve end							1
8/23/2018	12:51:17							Light Curve start							1
8/23/2018	12:51:17	2973	7.1	L	14.1	Slide	4	H	212	471	0	0.55	0		0
8/23/2018	12:51:37	2974	7.1	L	14.1	Slide	4	H	234	471	34	0.503	7.2	212	0
8/23/2018	12:51:57	2975	7.1	L	14.1	Slide	4	H	265	485	62	0.454	11.8	215	0
8/23/2018	12:52:17	2976	7.1	L	14.1	Slide	4	H	291	480	90	0.394	14.9	214	0
8/23/2018	12:52:37	2977	7.1	L	14.1	Slide	4	H	316	463	125	0.317	16.6	210	0
8/23/2018	12:52:57	2978	7.1	L	14.1	Slide	4	H	337	443	174	0.239	17.5	206	0
8/23/2018	12:53:17	2979	7.1	L	14.1	Slide	4	H	352	425	265	0.172	19.1	202	1
8/23/2018	12:53:37	2980	7.1	L	14.1	Slide	4	H	361	413	398	0.126	21.1	199	1
8/23/2018	12:53:57	2981	7.1	L	14.1	Slide	4	H	364	390	590	0.067	16.6	194	0
8/23/2018	12:53:57							Light Curve end							1
8/23/2018	12:56:26							Light Curve start							1
8/23/2018	12:56:26	2982	1.1	H	3	Tile	1	I	679	2126	0	0.681	0		0
8/23/2018	12:56:46	2983	1.1	H	3	Tile	1	I	710	2018	34	0.648	9.3	668	0
8/23/2018	12:57:06	2984	1.1	H	3	Tile	1	I	789	2105	62	0.625	16.3	677	0
8/23/2018	12:57:26	2985	1.1	H	3	Tile	1	I	822	1901	90	0.568	21.5	654	0
8/23/2018	12:57:46	2986	1.1	H	3	Tile	1	I	789	1663	125	0.526	27.6	624	0
8/23/2018	12:58:06	2987	1.1	H	3	Tile	1	I	721	1421	174	0.493	36	586	0
8/23/2018	12:58:26	2988	1.1	H	3	Tile	1	I	741	1307	265	0.433	48.2	566	0
8/23/2018	12:58:46	2989	1.1	H	3	Tile	1	I	810	1250	398	0.352	58.8	555	0
8/23/2018	12:59:06	2990	1.1	H	3	Tile	1	I	539	686	589	0.214	52.9	406	0
8/23/2018	12:59:06							Light Curve end							1
8/23/2018	12:59:55							Light Curve start							1
8/23/2018	12:59:55	2991	1.1	H	3	Slide	1	I	220	531	0	0.586	0		0
8/23/2018	13:00:15	2992	1.1	H	3	Slide	1	I	271	572	34	0.526	7.5	227	0
8/23/2018	13:00:35	2993	1.1	H	3	Slide	1	I	303	587	62	0.484	12.6	229	0
8/23/2018	13:00:55	2994	1.1	H	3	Slide	1	I	341	578	90	0.41	15.5	228	0
8/23/2018	13:01:15	2995	1.1	H	3	Slide	1	I	376	573	125	0.344	18.1	227	0
8/23/2018	13:01:35	2996	1.1	H	3	Slide	1	I	410	563	174	0.272	19.9	225	0
8/23/2018	13:01:55	2997	1.1	H	3	Slide	1	I	442	563	265	0.215	23.9	225	1
8/23/2018	13:02:15	2998	1.1	H	3	Slide	1	I	470	557	398	0.156	26.1	224	1
8/23/2018	13:02:35	2999	1.1	H	3	Slide	1	I	488	559	590	0.127	31.5	225	1
8/23/2018	13:02:35							Light Curve end							1
8/23/2018	13:03:28							Light Curve start							1
8/23/2018	13:03:28	3000	1.1	H	3	Tile	2	J	177	429	0	0.587	0		0
8/23/2018	13:03:48	3001	1.1	H	3	Tile	2	J	186	443	34	0.58	8.3	179	0
8/23/2018	13:04:08	3002	1.1	H	3	Tile	2	J	192	455	62	0.578	15.1	181	0
8/23/2018	13:04:28	3003	1.1	H	3	Tile	2	J	213	473	90	0.55	20.8	184	0
8/23/2018	13:04:48	3004	1.1	H	3	Tile	2	J	245	495	125	0.505	26.5	187	0
8/23/2018	13:05:08	3005	1.1	H	3	Tile	2	J	258	496	174	0.48	35.1	187	0
8/23/2018	13:05:28	3006	1.1	H	3	Tile	2	J	285	490	265	0.418	46.5	187	0
8/23/2018	13:05:48	3007	1.1	H	3	Tile	2	J	312	491	398	0.365	61	187	0
8/23/2018	13:06:08	3008	1.1	H	3	Tile	2	J	365	506	590	0.279	69.1	189	0
8/23/2018	13:06:08							Light Curve end							1
8/23/2018	13:07:13							Light Curve start							1
8/23/2018	13:07:13	3009	1.1	H	3	Slide	2	J	154	369	0	0.583	0		0
8/23/2018	13:07:33	3010	1.1	H	3	Slide	2	J	188	365	34	0.485	6.9	153	0
8/23/2018	13:07:53	3011	1.1	H	3	Slide	2	J	208	367	62	0.433	11.3	154	0
8/23/2018	13:08:13	3012	1.1	H	3	Slide	2	J	229	367	90	0.376	14.2	154	0
8/23/2018	13:08:33	3013	1.1	H	3	Slide	2	J	257	375	125	0.315	16.5	155	0
8/23/2018	13:08:53	3014	1.1	H	3	Slide	2	J	281	370	174	0.241	17.6	154	1
8/23/2018	13:09:13	3015	1.1	H	3	Slide	2	J	298	361	265	0.175	19.5	153	0
8/23/2018	13:09:33	3016	1.1	H	3	Slide	2	J	314	359	398	0.125	20.9	152	0
8/23/2018	13:09:53	3017	1.1	H	3	Slide	2	J	320	351	590	0.088	21.8	151	0
8/23/2018	13:09:53							Light Curve end							1
8/23/2018	13:10:43							Light Curve start							1
8/23/2018	13:10:43	3018	1.1	H	3	Tile	3	K	304	653	0	0.534	0		0
8/23/2018	13:11:03	3019	1.1	H	3	Tile	3	K	279	570	34	0.511	7.3	285	0
8/23/2018	13:11:23	3020	1.1	H	3	Tile	3	K	265	517	62	0.487	12.7	271	0
8/23/2018	13:11:43	3021	1.1	H	3	Tile	3	K	360	661	90	0.455	17.2	306	0
8/23/2018	13:12:03	3022	1.1	H	3	Tile	3	K	323	533	125	0.394	20.7	275	1
8/23/2018	13:12:23	3023	1.1	H	3	Tile	3	K	381	611	174	0.376	27.5	295	0
8/23/2018	13:12:43	3024	1.1	H	3	Tile	3	K	417	562	266	0.258	28.8	283	1
8/23/2018	13:13:03	3025	1.1	H	3	Tile	3	K	231	308	398	0.25	41.8	200	0
8/23/2018	13:13:23	3026	1.1	H	3	Tile	3	K	321	384	590	0.164	40.6	229	0
8/23/2018	13:13:23							Light Curve end							1
8/23/2018	13:14:27							Light Curve start							1
8/23/2018	13:14:27	3027	1.1	H	3	Slide	3	K	205	502	0	0.592	0		0
8/23/2018	13:14:47	3028	1.1	H	3	Slide	3	K	207	481	34	0.57	8.1	201	0
8/23/2018	13:15:07	3029	1.1	H	3	Slide	3	K	227	485	62	0.532	13.9	202	0
8/23/2018	13:15:27	3030	1.1	H	3	Slide	3	K	259	475	90	0.455	17.2	200	0
8/23/2018	13:15:47	3031	1.1	H	3	Slide	3	K	278	452	125	0.385	20.2	196	0
8/23/2018	13:16:07	3032	1.1	H	3	Slide	3	K	302	437	174	0.309	22.6	193	0
8/23/2018	13:16:27	3033	1.1	H	3	Slide	3	K	329	436	266	0.245	27.4	193	1
8/23/2018	13:16:47	3034	1.1	H	3	Slide	3	K	351	424	398	0.172	28.8	191	0
8/23/2018	13:17:07	3035	1.1	H	3	Slide	3	K	372	429	590	0.133	33	192	1
8/23/2018	13:17:07							Light Curve end							1
8/23/2018	13:17:55							Light Curve start							1
8/23/2018	13:17:55	3036	1.1	H	3	Tile	4	L	239	505	0	0.527	0		0
8/23/2018	13:18:15	3037	1.1	H	3	Tile	4	L	225	417	34	0.46	6.6	217	0
8/23/2018	13:18:35	3038	1.1	H	3	Tile	4	L	249	462	62	0.461	12	229	0
8/23/2018	13:18:55	3039	1.1	H	3	Tile	4	L	268	479	90	0.441	16.7	233	0
8/23/2018	13:19:15	3040	1.1	H	3	Tile	4	L	283	471	125	0.399	20.9	231	0
8/23/2018	13:19:35	3041	1.1	H	3	Tile	4	L	296	458	174	0.354	25.9	228	0
8/23/2018	13:19:55	3042	1.1	H	3	Tile	4	L	296	423	266	0.3	33.5	219	0
8/23/2018	13:20:15	3043	1.1	H	3	Tile	4	L	303	395	398	0.233	38.9	211	0
8/23/2018	13:20:35	3044	1.1	H	3	Tile	4	L	298	359	590	0.17	42.1	200	1
8/23/2018	13:20:35							Light Curve end							1
8/23/2018	13:22:20							Light Curve start							1
8/23/2018	13:22:20	3045	1.1	H	3	Slide	4	L	175	466	0	0.624	0		0
8/23/2018	13:22:40	3046	1.1	H	3	Slide	4	L	208	487	34	0.573	8.2	178	0
8/23/2018	13:23:00	3047	1.1	H	3	Slide	4	L	259	480	62	0.46	12	177	0
8/23/2018	13:23:20	3048	1.1	H	3	Slide	4	L	286	462	90	0.381	14.4	174	0
8/23/2018	13:23:40	3049	1.1	H	3	Slide	4	L	313	450	125	0.304	16	173	1
8/23/2018	13:24:00	3050	1.1	H	3	Slide	4	L	342	456	174	0.25	18.3	174	0
8/23/2018	13:24:20	3051	1.1	H	3	Slide	4	L	369	454	266	0.187	20.9	173	0
8/23/2018	13:24:40	3052	1.1	H	3	Slide	4	L	392	460	399	0.148	24.8	174	0
8/23/2018	13:25:00	3053	1.1	H	3	Slide	4	L	406	453	591	0.104	25.8	173	0
8/23/2018	13:25:00							Light Curve end							1
8/23/2018	13:27:31							Light Curve start							1
8/23/2018	13:27:31	3054	3.2	H	Gravel_2	Tile	1	M	510	932	0	0.453	0		0
8/23/2018	13:27:51	3055	3.2	H	Gravel_2	Tile	1	M	493	854	34	0.423	6	486	0
8/23/2018	13:28:11	3056	3.2	H	Gravel_2	Tile	1	M	514	851	62	0.396	10.3	485	0
8/23/2018	13:28:31	3057	3.2	H	Gravel_2	Tile	1	M	516	822	90	0.372	14.1	475	0
8/23/2018	13:28:51	3058	3.2	H	Gravel_2	Tile	1	M	521	791	125	0.341	17.9	465	0
8/23/2018	13:29:11	3059	3.2	H	Gravel_2	Tile	1	M	531	763	174	0.304	22.2	455	0
8/23/2018	13:29:31	3060	3.2	H	Gravel_2	Tile	1	M	536	708	266	0.243	27.1	435	0
8/23/2018	13:29:51	3061	3.2	H	Gravel_2	Tile	1	M	559	681	399	0.179	30	424	0
8/23/2018	13:30:11	3062	3.2	H	Gravel_2	Tile	1	M	571	653	591	0.126	31.3	413	0
8/23/2018	13:30:11							Light Curve end							1
8/23/2018	13:31:13							Light Curve start							1
8/23/2018	13:31:13	3063	3.2	H	Gravel_2	Slide	1	M	185	302	0	0.387	0		0
8/23/2018	13:31:33	3064	3.2	H	Gravel_2	Slide	1	M	195	300	34	0.35	5	184	0
8/23/2018	13:31:53	3065	3.2	H	Gravel_2	Slide	1	M	195	294	62	0.337	8.8	182	0
8/23/2018	13:32:13	3066	3.2	H	Gravel_2	Slide	1	M	197	287	90	0.314	11.9	179	0
8/23/2018	13:32:33	3067	3.2	H	Gravel_2	Slide	1	M	199	269	125	0.26	13.7	172	0
8/23/2018	13:32:53	3068	3.2	H	Gravel_2	Slide	1	M	198	259	174	0.236	17.2	168	0
8/23/2018	13:33:13	3069	3.2	H	Gravel_2	Slide	1	M	200	248	266	0.194	21.7	163	0
8/23/2018	13:33:33	3070	3.2	H	Gravel_2	Slide	1	M	206	235	399	0.123	20.6	157	1
8/23/2018	13:33:52	3071	3.2	H	Gravel_2	Slide	1	M	204	229	591	0.109	27.1	155	0
8/23/2018	13:33:52							Light Curve end							1
8/23/2018	13:35:25							Light Curve start							1
8/23/2018	13:35:25	3072	3.2	H	Gravel_2	Tile	2	M	926	2418	0	0.617	0		0
8/23/2018	13:35:45	3073	3.2	H	Gravel_2	Tile	2	M	1046	2401	34	0.564	8.1	923	0
8/23/2018	13:36:05	3074	3.2	H	Gravel_2	Tile	2	M	1133	2345	62	0.517	13.5	915	0
8/23/2018	13:36:25	3075	3.2	H	Gravel_2	Tile	2	M	1217	2330	90	0.478	18.1	913	0
8/23/2018	13:36:45	3076	3.2	H	Gravel_2	Tile	2	M	1335	2339	125	0.429	22.5	914	0
8/23/2018	13:37:04	3077	3.2	H	Gravel_2	Tile	2	M	1466	2319	174	0.368	26.9	911	0
8/23/2018	13:37:24	3078	3.2	H	Gravel_2	Tile	2	M	1612	2260	266	0.287	32.1	902	0
8/23/2018	13:37:44	3079	3.2	H	Gravel_2	Tile	2	M	1748	2202	399	0.206	34.5	892	0
8/23/2018	13:38:04	3080	3.2	H	Gravel_2	Tile	2	M	1869	2164	592	0.136	33.8	886	0
8/23/2018	13:38:04							Light Curve end							1
8/23/2018	13:38:59							Light Curve start							1
8/23/2018	13:38:59	3081	3.2	H	Gravel_2	Slide	2	M	163	411	0	0.603	0		0
8/23/2018	13:39:19	3082	3.2	H	Gravel_2	Slide	2	M	183	422	34	0.566	8.1	165	0
8/23/2018	13:39:39	3083	3.2	H	Gravel_2	Slide	2	M	220	425	62	0.482	12.6	165	0
8/23/2018	13:39:59	3084	3.2	H	Gravel_2	Slide	2	M	252	424	90	0.406	15.3	165	0
8/23/2018	13:40:19	3085	3.2	H	Gravel_2	Slide	2	M	274	412	125	0.335	17.6	163	0
8/23/2018	13:40:39	3086	3.2	H	Gravel_2	Slide	2	M	296	411	174	0.28	20.5	163	0
8/23/2018	13:40:59	3087	3.2	H	Gravel_2	Slide	2	M	318	405	266	0.215	24	162	0
8/23/2018	13:41:19	3088	3.2	H	Gravel_2	Slide	2	M	336	402	399	0.164	27.5	162	0
8/23/2018	13:41:39	3089	3.2	H	Gravel_2	Slide	2	M	342	385	591	0.112	27.8	159	0
8/23/2018	13:41:39							Light Curve end							1
8/23/2018	13:42:15							Light Curve start							1
8/23/2018	13:42:15	3090	3.2	H	Gravel_2	Tile	3	N	651	1098	0	0.407	0		0
8/23/2018	13:42:35	3091	3.2	H	Gravel_2	Tile	3	N	715	1114	34	0.358	5.1	657	0
8/23/2018	13:42:55	3092	3.2	H	Gravel_2	Tile	3	N	730	1098	62	0.335	8.7	651	0
8/23/2018	13:43:15	3093	3.2	H	Gravel_2	Tile	3	N	738	1070	90	0.31	11.7	641	0
8/23/2018	13:43:35	3094	3.2	H	Gravel_2	Tile	3	N	746	1028	125	0.274	14.4	626	0
8/23/2018	13:43:55	3095	3.2	H	Gravel_2	Tile	3	N	760	992	174	0.234	17.1	612	0
8/23/2018	13:44:15	3096	3.2	H	Gravel_2	Tile	3	N	770	940	266	0.181	20.2	592	0
8/23/2018	13:44:35	3097	3.2	H	Gravel_2	Tile	3	N	781	895	399	0.127	21.3	574	1
8/23/2018	13:44:55	3098	3.2	H	Gravel_2	Tile	3	N	791	870	592	0.091	22.6	563	0
8/23/2018	13:44:55							Light Curve end							1
8/23/2018	13:46:08							Light Curve start							1
8/23/2018	13:46:08	3099	3.2	H	Gravel_2	Slide	3	N	130	212	0	0.387	0		0
8/23/2018	13:46:28	3100	3.2	H	Gravel_2	Slide	3	N	149	213	34	0.3	4.3	130	0
8/23/2018	13:46:48	3101	3.2	H	Gravel_2	Slide	3	N	152	219	62	0.306	8	133	0
8/23/2018	13:47:08	3102	3.2	H	Gravel_2	Slide	3	N	155	208	90	0.255	9.6	128	1
8/23/2018	13:47:28	3103	3.2	H	Gravel_2	Slide	3	N	153	202	125	0.243	12.8	126	0
8/23/2018	13:47:48	3104	3.2	H	Gravel_2	Slide	3	N	151	196	174	0.23	16.8	124	0
8/23/2018	13:48:08	3105	3.2	H	Gravel_2	Slide	3	N	150	183	266	0.18	20.1	118	0
8/23/2018	13:48:28	3106	3.2	H	Gravel_2	Slide	3	N	149	170	399	0.124	20.8	113	0
8/23/2018	13:48:48	3107	3.2	H	Gravel_2	Slide	3	N	151	168	592	0.101	25.1	112	1
8/23/2018	13:48:48							Light Curve end							1
8/23/2018	13:49:36							Light Curve start							1
8/23/2018	13:49:36	3108	3.2	H	Gravel_2	Tile	4	N	499	822	0	0.393	0		0
8/23/2018	13:49:56	3109	3.2	H	Gravel_2	Tile	4	N	544	835	34	0.349	5	504	0
8/23/2018	13:50:16	3110	3.2	H	Gravel_2	Tile	4	N	535	783	62	0.317	8.3	484	0
8/23/2018	13:50:36	3111	3.2	H	Gravel_2	Tile	4	N	525	753	90	0.303	11.5	473	0
8/23/2018	13:50:56	3112	3.2	H	Gravel_2	Tile	4	N	531	729	125	0.272	14.3	463	0
8/23/2018	13:51:16	3113	3.2	H	Gravel_2	Tile	4	N	550	710	174	0.225	16.4	455	0
8/23/2018	13:51:36	3114	3.2	H	Gravel_2	Tile	4	N	559	690	266	0.19	21.2	447	1
8/23/2018	13:51:56	3115	3.2	H	Gravel_2	Tile	4	N	569	661	399	0.139	23.3	435	0
8/23/2018	13:52:16	3116	3.2	H	Gravel_2	Tile	4	N	571	639	592	0.106	26.4	425	0
8/23/2018	13:52:16							Light Curve end							1
8/23/2018	13:53:14							Light Curve start							1
8/23/2018	13:53:14	3117	3.2	H	Gravel_2	Slide	4	N	200	306	0	0.346	0		0
8/23/2018	13:53:34	3118	3.2	H	Gravel_2	Slide	4	N	233	339	34	0.313	4.5	214	0
8/23/2018	13:53:54	3119	3.2	H	Gravel_2	Slide	4	N	227	328	62	0.308	8	209	0
8/23/2018	13:54:14	3120	3.2	H	Gravel_2	Slide	4	N	225	300	90	0.25	9.5	197	1
8/23/2018	13:54:34	3121	3.2	H	Gravel_2	Slide	4	N	219	288	125	0.24	12.6	192	0
8/23/2018	13:54:54	3122	3.2	H	Gravel_2	Slide	4	N	214	273	174	0.216	15.8	185	0
8/23/2018	13:55:14	3123	3.2	H	Gravel_2	Slide	4	N	205	251	266	0.183	20.4	175	0
8/23/2018	13:55:34	3124	3.2	H	Gravel_2	Slide	4	N	200	231	399	0.134	22.5	165	0
8/23/2018	13:55:54	3125	3.2	H	Gravel_2	Slide	4	N	197	221	592	0.109	27.1	160	1
8/23/2018	13:55:54							Light Curve end							1
8/23/2018	13:58:39							Light Curve start							1
8/23/2018	13:58:39	3126	7.1	H	Gravel_2	Tile	1	O	478	970	0	0.507	0		0
8/23/2018	13:58:59	3127	7.1	H	Gravel_2	Tile	1	O	506	960	34	0.473	6.8	476	0
8/23/2018	13:59:19	3128	7.1	H	Gravel_2	Tile	1	O	517	982	62	0.474	12.3	481	0
8/23/2018	13:59:39	3129	7.1	H	Gravel_2	Tile	1	O	567	1050	90	0.46	17.4	497	0
8/23/2018	13:59:59	3130	7.1	H	Gravel_2	Tile	1	O	599	1061	125	0.435	22.8	499	0
8/23/2018	14:00:19	3131	7.1	H	Gravel_2	Tile	1	O	631	1052	174	0.4	29.2	497	0
8/23/2018	14:00:39	3132	7.1	H	Gravel_2	Tile	1	O	658	1007	266	0.347	38.8	487	0
8/23/2018	14:00:59	3133	7.1	H	Gravel_2	Tile	1	O	673	943	400	0.286	48	471	0
8/23/2018	14:01:19	3134	7.1	H	Gravel_2	Tile	1	O	687	881	592	0.22	54.7	455	0
8/23/2018	14:01:19							Light Curve end							1
8/23/2018	14:02:36							Light Curve start							1
8/23/2018	14:02:36	3135	7.1	H	Gravel_2	Slide	1	O	240	610	0	0.607	0		0
8/23/2018	14:02:56	3136	7.1	H	Gravel_2	Slide	1	O	257	615	34	0.582	8.3	241	0
8/23/2018	14:03:16	3137	7.1	H	Gravel_2	Slide	1	O	273	581	62	0.53	13.8	235	0
8/23/2018	14:03:36	3138	7.1	H	Gravel_2	Slide	1	O	286	548	90	0.478	18.1	230	0
8/23/2018	14:03:56	3139	7.1	H	Gravel_2	Slide	1	O	302	547	125	0.448	23.5	230	1
8/23/2018	14:04:16	3140	7.1	H	Gravel_2	Slide	1	O	354	533	174	0.336	24.6	227	0
8/23/2018	14:04:36	3141	7.1	H	Gravel_2	Slide	1	O	423	541	266	0.218	24.4	229	1
8/23/2018	14:04:56	3142	7.1	H	Gravel_2	Slide	1	O	472	552	400	0.145	24.4	230	0
8/23/2018	14:05:16	3143	7.1	H	Gravel_2	Slide	1	O	505	549	592	0.08	19.9	230	0
8/23/2018	14:05:16							Light Curve end							1
8/23/2018	14:06:06							Light Curve start							1
8/23/2018	14:06:06	3144	7.1	H	Gravel_2	Tile	2	O	758	1531	0	0.505	0		0
8/23/2018	14:06:26	3145	7.1	H	Gravel_2	Tile	2	O	800	1483	34	0.461	6.6	746	0
8/23/2018	14:06:46	3146	7.1	H	Gravel_2	Tile	2	O	855	1537	62	0.444	11.6	759	0
8/23/2018	14:07:06	3147	7.1	H	Gravel_2	Tile	2	O	911	1554	90	0.414	15.6	764	0
8/23/2018	14:07:26	3148	7.1	H	Gravel_2	Tile	2	O	935	1494	125	0.374	19.6	749	0
8/23/2018	14:07:46	3149	7.1	H	Gravel_2	Tile	2	O	967	1420	174	0.319	23.3	730	0
8/23/2018	14:08:06	3150	7.1	H	Gravel_2	Tile	2	O	994	1309	266	0.241	26.9	699	0
8/23/2018	14:08:25	3151	7.1	H	Gravel_2	Tile	2	O	1008	1230	399	0.18	30.2	676	0
8/23/2018	14:08:45	3152	7.1	H	Gravel_2	Tile	2	O	1016	1150	592	0.117	29.1	651	0
8/23/2018	14:08:45							Light Curve end							1
8/23/2018	14:09:48							Light Curve start							1
8/23/2018	14:09:48	3153	7.1	H	Gravel_2	Slide	2	P	214	582	0	0.632	0		0
8/23/2018	14:10:08	3154	7.1	H	Gravel_2	Slide	2	P	250	554	34	0.549	7.8	210	0
8/23/2018	14:10:28	3155	7.1	H	Gravel_2	Slide	2	P	271	542	62	0.5	13	208	0
8/23/2018	14:10:48	3156	7.1	H	Gravel_2	Slide	2	P	292	529	90	0.448	16.9	206	0
8/23/2018	14:11:08	3157	7.1	H	Gravel_2	Slide	2	P	302	521	125	0.42	22.1	205	0
8/23/2018	14:11:28	3158	7.1	H	Gravel_2	Slide	2	P	316	503	174	0.372	27.2	202	0
8/23/2018	14:11:48	3159	7.1	H	Gravel_2	Slide	2	P	347	491	266	0.293	32.7	200	0
8/23/2018	14:12:08	3160	7.1	H	Gravel_2	Slide	2	P	379	476	400	0.204	34.3	198	0
8/23/2018	14:12:28	3161	7.1	H	Gravel_2	Slide	2	P	407	475	592	0.143	35.6	198	0
8/23/2018	14:12:28							Light Curve end							1
8/23/2018	14:12:56							Light Curve start							1
8/23/2018	14:12:56	3162	7.1	H	Gravel_2	Tile	3	P	512	1010	0	0.493	0		0
8/23/2018	14:13:16	3163	7.1	H	Gravel_2	Tile	3	P	589	1138	34	0.482	6.9	543	0
8/23/2018	14:13:36	3164	7.1	H	Gravel_2	Tile	3	P	606	1145	62	0.471	12.3	545	0
8/23/2018	14:13:56	3165	7.1	H	Gravel_2	Tile	3	P	616	1131	90	0.455	17.2	541	0
8/23/2018	14:14:16	3166	7.1	H	Gravel_2	Tile	3	P	618	1082	125	0.429	22.5	530	0
8/23/2018	14:14:36	3167	7.1	H	Gravel_2	Tile	3	P	645	1064	174	0.394	28.8	526	0
8/23/2018	14:14:56	3168	7.1	H	Gravel_2	Tile	3	P	695	1035	267	0.329	36.9	518	0
8/23/2018	14:15:15	3169	7.1	H	Gravel_2	Tile	3	P	719	969	400	0.258	43.3	501	0
8/23/2018	14:15:35	3170	7.1	H	Gravel_2	Tile	3	P	738	913	592	0.192	47.7	486	0
8/23/2018	14:15:35							Light Curve end							1
8/23/2018	14:16:28							Light Curve start							1
8/23/2018	14:16:28	3171	7.1	H	Gravel_2	Slide	3	P	243	523	0	0.535	0		0
8/23/2018	14:16:48	3172	7.1	H	Gravel_2	Slide	3	P	264	531	34	0.503	7.2	245	0
8/23/2018	14:17:08	3173	7.1	H	Gravel_2	Slide	3	P	287	521	62	0.449	11.7	243	0
8/23/2018	14:17:28	3174	7.1	H	Gravel_2	Slide	3	P	294	505	90	0.418	15.8	239	0
8/23/2018	14:17:48	3175	7.1	H	Gravel_2	Slide	3	P	311	489	125	0.364	19.1	235	0
8/23/2018	14:18:08	3176	7.1	H	Gravel_2	Slide	3	P	332	466	174	0.288	21	230	1
8/23/2018	14:18:28	3177	7.1	H	Gravel_2	Slide	3	P	354	457	267	0.225	25.2	228	0
8/23/2018	14:18:48	3178	7.1	H	Gravel_2	Slide	3	P	378	446	400	0.152	25.5	225	0
8/23/2018	14:19:08	3179	7.1	H	Gravel_2	Slide	3	P	393	440	592	0.107	26.6	223	1
8/23/2018	14:19:08							Light Curve end							1
8/23/2018	14:19:34							Light Curve start							1
8/23/2018	14:19:34	3180	7.1	H	Gravel_2	Tile	4	P	648	1520	0	0.574	0		0
8/23/2018	14:19:54	3181	7.1	H	Gravel_2	Tile	4	P	702	1533	34	0.542	7.7	650	0
8/23/2018	14:20:14	3182	7.1	H	Gravel_2	Tile	4	P	758	1609	62	0.529	13.8	664	0
8/23/2018	14:20:34	3183	7.1	H	Gravel_2	Tile	4	P	809	1574	90	0.486	18.4	658	0
8/23/2018	14:20:54	3184	7.1	H	Gravel_2	Tile	4	P	795	1498	125	0.469	24.6	644	0
8/23/2018	14:21:14	3185	7.1	H	Gravel_2	Tile	4	P	831	1447	174	0.426	31.1	634	0
8/23/2018	14:21:34	3186	7.1	H	Gravel_2	Tile	4	P	900	1389	266	0.352	39.3	623	0
8/23/2018	14:21:54	3187	7.1	H	Gravel_2	Tile	4	P	973	1346	400	0.277	46.5	614	0
8/23/2018	14:22:14	3188	7.1	H	Gravel_2	Tile	4	P	1030	1280	592	0.195	48.5	600	0
8/23/2018	14:22:14							Light Curve end							1
8/23/2018	14:23:05							Light Curve start							1
8/23/2018	14:23:05	3189	7.1	H	Gravel_2	Slide	4	P	232	486	0	0.523	0		0
8/23/2018	14:23:25	3190	7.1	H	Gravel_2	Slide	4	P	246	505	34	0.513	7.3	236	0
8/23/2018	14:23:45	3191	7.1	H	Gravel_2	Slide	4	P	259	494	62	0.476	12.4	234	0
8/23/2018	14:24:05	3192	7.1	H	Gravel_2	Slide	4	P	272	489	90	0.444	16.8	233	0
8/23/2018	14:24:25	3193	7.1	H	Gravel_2	Slide	4	P	281	472	125	0.405	21.3	229	0
8/23/2018	14:24:45	3194	7.1	H	Gravel_2	Slide	4	P	304	459	175	0.338	24.8	226	0
8/23/2018	14:25:05	3195	7.1	H	Gravel_2	Slide	4	P	343	465	267	0.262	29.4	227	0
8/23/2018	14:25:25	3196	7.1	H	Gravel_2	Slide	4	P	379	453	400	0.163	27.4	224	1
8/23/2018	14:25:45	3197	7.1	H	Gravel_2	Slide	4	P	401	455	593	0.119	29.6	225	0
8/23/2018	14:25:45							Light Curve end							1
8/23/2018	14:28:16							Light Curve start							1
8/23/2018	14:28:16	3198	1.1	L	14.1	Tile	1	Q	1000	2825	0	0.646	0		0
8/23/2018	14:28:36	3199	1.1	L	14.1	Tile	1	Q	1212	2793	34	0.566	8.1	996	0
8/23/2018	14:28:56	3200	1.1	L	14.1	Tile	1	Q	1286	2637	62	0.512	13.3	975	0
8/23/2018	14:29:16	3201	1.1	L	14.1	Tile	1	Q	1425	2635	90	0.459	17.4	975	0
8/23/2018	14:29:36	3202	1.1	L	14.1	Tile	1	Q	1573	2624	125	0.401	21.1	974	0
8/23/2018	14:29:56	3203	1.1	L	14.1	Tile	1	Q	1759	2604	174	0.325	23.8	971	0
8/23/2018	14:30:16	3204	1.1	L	14.1	Tile	1	Q	1970	2579	267	0.236	26.5	967	0
8/23/2018	14:30:36	3205	1.1	L	14.1	Tile	1	Q	2091	2532	400	0.174	29.2	961	1
8/23/2018	14:30:56	3206	1.1	L	14.1	Tile	1	Q	2197	2477	593	0.113	28.1	953	0
8/23/2018	14:30:56							Light Curve end							1
8/23/2018	14:31:51							Light Curve start							1
8/23/2018	14:31:51	3207	1.1	L	14.1	Slide	1	Q	250	682	0	0.633	0		0
8/23/2018	14:32:11	3208	1.1	L	14.1	Slide	1	Q	311	639	34	0.513	7.3	244	0
8/23/2018	14:32:31	3209	1.1	L	14.1	Slide	1	Q	335	614	62	0.454	11.8	240	0
8/23/2018	14:32:51	3210	1.1	L	14.1	Slide	1	Q	360	589	90	0.389	14.7	236	0
8/23/2018	14:33:11	3211	1.1	L	14.1	Slide	1	Q	381	563	125	0.323	17	232	0
8/23/2018	14:33:31	3212	1.1	L	14.1	Slide	1	Q	403	543	174	0.258	18.9	229	0
8/23/2018	14:33:51	3213	1.1	L	14.1	Slide	1	Q	422	528	267	0.201	22.5	226	0
8/23/2018	14:34:11	3214	1.1	L	14.1	Slide	1	Q	440	512	400	0.141	23.7	223	0
8/23/2018	14:34:31	3215	1.1	L	14.1	Slide	1	Q	441	491	593	0.102	25.4	219	1
8/23/2018	14:34:31							Light Curve end							1
8/23/2018	14:35:01							Light Curve start							1
8/23/2018	14:35:01	3216	1.1	L	14.1	Tile	2	Q	562	1440	0	0.61	0		0
8/23/2018	14:35:21	3217	1.1	L	14.1	Tile	2	Q	714	1590	34	0.551	7.9	583	0
8/23/2018	14:35:41	3218	1.1	L	14.1	Tile	2	Q	768	1588	62	0.516	13.4	583	0
8/23/2018	14:36:01	3219	1.1	L	14.1	Tile	2	Q	802	1527	90	0.475	18	575	0
8/23/2018	14:36:21	3220	1.1	L	14.1	Tile	2	Q	846	1496	125	0.434	22.8	570	0
8/23/2018	14:36:41	3221	1.1	L	14.1	Tile	2	Q	905	1471	174	0.385	28.1	567	0
8/23/2018	14:37:01	3222	1.1	L	14.1	Tile	2	Q	1000	1445	267	0.308	34.5	563	0
8/23/2018	14:37:21	3223	1.1	L	14.1	Tile	2	Q	1089	1432	400	0.24	40.3	561	0
8/23/2018	14:37:41	3224	1.1	L	14.1	Tile	2	Q	1151	1367	593	0.158	39.4	551	0
8/23/2018	14:37:41							Light Curve end							1
8/23/2018	14:39:02							Light Curve start							1
8/23/2018	14:39:02	3225	1.1	L	14.1	Slide	2	Q	160	345	0	0.536	0		0
8/23/2018	14:39:22	3226	1.1	L	14.1	Slide	2	Q	191	339	34	0.437	6.2	159	0
8/23/2018	14:39:42	3227	1.1	L	14.1	Slide	2	Q	198	333	62	0.405	10.5	157	0
8/23/2018	14:40:02	3228	1.1	L	14.1	Slide	2	Q	210	315	90	0.333	12.6	153	0
8/23/2018	14:40:22	3229	1.1	L	14.1	Slide	2	Q	216	302	125	0.285	15	150	0
8/23/2018	14:40:42	3230	1.1	L	14.1	Slide	2	Q	227	300	174	0.243	17.8	150	0
8/23/2018	14:41:02	3231	1.1	L	14.1	Slide	2	Q	233	281	267	0.171	19.2	145	1
8/23/2018	14:41:22	3232	1.1	L	14.1	Slide	2	Q	238	269	400	0.115	19.3	141	1
8/23/2018	14:41:42	3233	1.1	L	14.1	Slide	2	Q	235	260	593	0.096	23.9	139	0
8/23/2018	14:41:42							Light Curve end							1
8/23/2018	14:42:09							Light Curve start							1
8/23/2018	14:42:09	3234	1.1	L	14.1	Tile	3	R	726	1840	0	0.605	0		0
8/23/2018	14:42:29	3235	1.1	L	14.1	Tile	3	R	789	1671	34	0.528	7.5	698	0
8/23/2018	14:42:49	3236	1.1	L	14.1	Tile	3	R	857	1740	62	0.507	13.2	710	0
8/23/2018	14:43:09	3237	1.1	L	14.1	Tile	3	R	937	1762	90	0.468	17.7	714	0
8/23/2018	14:43:29	3238	1.1	L	14.1	Tile	3	R	1002	1697	125	0.41	21.5	703	0
8/23/2018	14:43:49	3239	1.1	L	14.1	Tile	3	R	1111	1688	174	0.342	25	701	0
8/23/2018	14:44:09	3240	1.1	L	14.1	Tile	3	R	1278	1697	267	0.247	27.7	703	0
8/23/2018	14:44:28	3241	1.1	L	14.1	Tile	3	R	1361	1642	400	0.171	28.7	693	0
8/23/2018	14:44:48	3242	1.1	L	14.1	Tile	3	R	1406	1574	593	0.107	26.6	681	0
8/23/2018	14:44:48							Light Curve end							1
8/23/2018	14:46:54							Light Curve start							1
8/23/2018	14:46:54	3243	1.1	L	14.1	Slide	3	R	180	367	0	0.51	0		0
8/23/2018	14:47:14	3244	1.1	L	14.1	Slide	3	R	212	356	34	0.404	5.8	177	0
8/23/2018	14:47:34	3245	1.1	L	14.1	Slide	3	R	217	338	62	0.358	9.3	173	0
8/23/2018	14:47:54	3246	1.1	L	14.1	Slide	3	R	225	328	90	0.314	11.9	170	0
8/23/2018	14:48:14	3247	1.1	L	14.1	Slide	3	R	229	317	125	0.278	14.6	167	0
8/23/2018	14:48:34	3248	1.1	L	14.1	Slide	3	R	237	311	174	0.238	17.4	165	0
8/23/2018	14:48:54	3249	1.1	L	14.1	Slide	3	R	244	297	267	0.178	20	161	0
8/23/2018	14:49:14	3250	1.1	L	14.1	Slide	3	R	250	287	400	0.129	21.7	158	0
8/23/2018	14:49:34	3251	1.1	L	14.1	Slide	3	R	252	276	593	0.087	21.7	155	0
8/23/2018	14:49:34							Light Curve end							1
